# Supplementary material for: Organization and post-transcriptional processing of focal adhesion kinase gene
Source: BMC Genomics. 2006 Aug 4;7:198. doi: 10.1186/1471-2164-7-198 (PMC1570463; doi:10.1186/1471-2164-7-198)
Supplement: Additional File 1 — Alignment of FAK family proteins. Dashes denote gaps. Residues conserved in all species are shaded in dark. Residues conserved in at least 80 or 60% of the species examined are shaded in green and grey, respectively. Numbers on the right indicate the position in the whole sequence of the last alphabetic sequence character in the sequence line. Alignment gaps are indicated by (-). The localizations of the FERM, kinase and FAT domains on FAK human sequence are indicated in the Methods section. The sequence alignment was obtained using ClustalW (see Methods) and optimized manually. [file 1471-2164-7-198-S1.msf]

GDC ******** GeneDoc Multiple Sequence Alignment Editor ********
GDC 0109f50190000cffffff00000000000000000000000000ff00c0c0c0ffff
GDC ff000000000000f43f000000000000f43f000000000000f03f0000000000
GDC 00f03f00A000300000190000cA54696d6573204e657720526f6d616e00A0
GDC 0820002000000000000000000000601444e000245510003535400044b520
GDC 00546595700064c49564d002848756d616e46414b2c0d0a4368696d70464
GDC 14b2c0d0a52617446414b2c0d0a4d6f75736546414b2c0d0a436869636b6
GDC 56e46414b2c0d0a46726f6746414b2c0d0a5a65627261666973683161464
GDC 14b2c0d0a5a6562726166697368316246414b2c0d0a46756775316e65774
GDC 6414b2c0d0a46756775326e657746414b2c0d0a48756d616e50796b322c0
GDC d0a4368696d7050796b322c0d0a52617450796b322c0d0a4d6f757365507
GDC 96b322c0d0a436869636b656e50796b322c0d0a46726f6750796b322c0d0
GDC a5a656272616669736850796b32312c0d0a5a656272616669736850796b3
GDC 2322c0d0a4675677550796b322c0d0a43696f6e6146414b2c0d0a5365615
GDC 5726368696e46414b2c0d0a44726f736f7068696c6146414b2c0d0a416e6
GDC f706861656c6546414b2c0d0a4170697346414b2c0d0a43656c6567616e7
GDC 346414b2c0d0a48796472612c0d0a48796472616374696e6961293b0d0a0
GDC 0CBAABAAA0000002a000a00020001B20AAA000e203a2000203a200000000
GDC 000000059400000000000000000000c5058000000ffff000047580000ff0
GDC 0ff000041475358000000ffffff0056434147444e535450580000ff00fff
GDC f00484b525800ff00000000ff4544580000ff000000ff484b5245445800f
GDC fffff0000ff48524551444e425a5800ff000000ff005957484b524551444
GDC e5354425a580000000000ff00494c56415800ff000080808046595748580
GDC 00000ff808080494c564341474d4659574854505800ffffff0000000c505
GDC 8000000000a00004758000000008c8db3414347535800000000000000564
GDC 147444e53545058001300d1010108484b52580001000050ceb3454458001
GDC 87ec7b80500484b524544580000000000000048524551444e425a58002d0
GDC 000010000435957484b524551444e5354425a5800000000000000494c564
GDC 15800000000110000465957485800000000000000494c564341474d46595
GDC 74854505800d8c8500000000300ffffff00000000ffffff8080800000000
GDC 0c0c0c00000ABBBBBBBBBBBBBB00ff00A001b00010001000100010001000
GDC 100010001000100010001000100010001000100010001000100010001000
GDC 1000100010001000100010001A0018AA000000000000000000000003A00f
GDC f00A00000000008056400000000000805140000000000000494000000200
GDC 00000000001440A0000000098b20c4100000000102506410000000018980
GDC 6410000000078b10b4100AAABB00005374616e646172640046464c4c5353
GDC 535359592a2a43432a574c4c4c4c5050505048485151525252524949494d
GDC 545454544e4e4b4b5353525256565656414141414444454547474747002d
GDC 2d2d2d2d2d2d2d2d2d2d2d2d2d2d2d2d2d2d2d2d2d2d2d2d2d2d2d2d2d2d
GDC 2d2d2d2d4d2d2d2d2d2d2d2d2d2d2d2d2d2d2d2d2d2d2d2d2d2d2d2d2d2d
GDC 2d2d2d00BBBBB000000000000001b0000000000000000000000000000000
GDC 000000000000000000000000000000000000000000000000000000000000
GDC 000000000000000000003000000000000BBAB001b0000000000000000000
GDC 000000000000000000000000000000000000201b7A000000000000594000
GDC 000000000054400000000000004e4000DABB000000ffffff030201444548
GDC 4b524e5153540000ff00ff0000024c49564d4659574147435000ff000000
GDC ff0004014445484b520000ff00ff0000024e5153540000ff00ff8000034c
GDC 49564d46595700ff000000ff0004414700ff0000008000080144450000ff
GDC 00ff000002484b5200ffffffff0000034e510000ff00ff800004535400ff
GDC ffffff8000054c495600ff000000ff000646595700ffffff00ff00074147
GDC 00ff0000008000084d4300ffffff0080000000000000Affffff80808000A
 augustv4.msf  MSF: 1556  Type: P  August 3, 2006  10:00  Check: 9967 ..

 Name: HumanFAK         Len:  1556  Check: 5802  Weight:   1.00
 Name: ChimpFAK         Len:  1556  Check: 5311  Weight:   1.00
 Name: RatFAK           Len:  1556  Check: 4888  Weight:   1.00
 Name: MouseFAK         Len:  1556  Check: 4922  Weight:   1.00
 Name: ChickenFAK       Len:  1556  Check: 2490  Weight:   1.00
 Name: FrogFAK          Len:  1556  Check: 9869  Weight:   1.00
 Name: Zebrafish1aFAK   Len:  1556  Check: 235   Weight:   1.00
 Name: Zebrafish1bFAK   Len:  1556  Check: 1521  Weight:   1.00
 Name: Fugu1newFAK      Len:  1556  Check: 9488  Weight:   1.00
 Name: Fugu2newFAK      Len:  1556  Check: 8094  Weight:   1.00
 Name: HumanPyk2        Len:  1556  Check: 3700  Weight:   1.00
 Name: ChimpPyk2        Len:  1556  Check: 3131  Weight:   1.00
 Name: RatPyk2          Len:  1556  Check: 4722  Weight:   1.00
 Name: MousePyk2        Len:  1556  Check: 6418  Weight:   1.00
 Name: ChickenPyk2      Len:  1556  Check: 4107  Weight:   1.00
 Name: FrogPyk2         Len:  1556  Check: 179   Weight:   1.00
 Name: ZebrafishPyk21   Len:  1556  Check: 3172  Weight:   1.00
 Name: ZebrafishPyk22   Len:  1556  Check: 3925  Weight:   1.00
 Name: FuguPyk2         Len:  1556  Check: 1790  Weight:   1.00
 Name: CionaFAK         Len:  1556  Check: 6627  Weight:   1.00
 Name: SeaUrchinFAK     Len:  1556  Check: 6902  Weight:   1.00
 Name: DrosophilaFAK    Len:  1556  Check: 362   Weight:   1.00
 Name: AnophaeleFAK     Len:  1556  Check: 5639  Weight:   1.00
 Name: ApisFAK          Len:  1556  Check: 258   Weight:   1.00
 Name: CelegansFAK      Len:  1556  Check: 6296  Weight:   1.00
 Name: Hydra            Len:  1556  Check: 7995  Weight:   1.00
 Name: Hydractinia      Len:  1556  Check: 2124  Weight:   1.00

//

                1                                                   50 
      HumanFAK  .......... ......MAAA YLDPNLNH.. TPNSSTKTH. .......... 
      ChimpFAK  .......... ......MAAA YLDPNLNH.. TPNSSTKTH. .......... 
        RatFAK  .......... ......MAAA YLDPNLNH.. TPSSSTKTH. .......... 
      MouseFAK  .......... ......MAAA YLDPNLNH.. TPSSSTKTH. .......... 
    ChickenFAK  .......... ......MAAA YLDPNLNH.. TPSSSAKTH. .......... 
       FrogFAK  .......... ......MAAA YLDPNLNH.. NPSTNAKSR. .......... 
Zebrafish1aFAK  .......... ......MAAA YLDPNPTH.. ALNQGVKPR. .......... 
Zebrafish1bFAK  .......... ......MATA FLEPTPNH.. TLSVGAKAR. .......... 
   Fugu1newFAK  PEYDRHLAAA VKAGKTMATA YLDPNLNH.. AFLGGAKSR. .......... 
   Fugu2newFAK  .......... .......SSS YLEPNHNHSA ASGCGVKSRS GMPSNTGVGT 
     HumanPyk2  .......... .......MSG VSEPLSRVKL GTLRRPEGPA EPMVVVPVD. 
     ChimpPyk2  .......... .......MSG VSEPLSRVKL GTLRRPEGPA EPMVVVPVD. 
       RatPyk2  .......... .......MSG VSEPLSRVKV GTLRPPEGPP EPMVVVPVD. 
     MousePyk2  .......... .......MSG VSEPLSRVKV GTLRRPEGPP EPMVVVPVD. 
   ChickenPyk2  .......... .......... .......... .......... .......... 
      FrogPyk2  .......... .......... .......... .......... .......... 
ZebrafishPyk21  .......... .......... MASDASTLSW KVPAQDWDGG IKSPDLGPVG 
ZebrafishPyk22  .......... .......... .......... .......... .......... 
      FuguPyk2  .......... ........MY EVMSGDTLSW KVPSPRQSEA TPESHFTVD. 
      CionaFAK  .......... .......... .......... .......... .......... 
  SeaUrchinFAK  .......... .......... .......... .......... .......... 
 DrosophilaFAK  .......... .......... .......... .......... .......... 
  AnophaeleFAK  .......... .......... .......... .......... .......... 
       ApisFAK  .......... .......... .......... .......... .......... 
   CelegansFAK  .......... .......... .......... .......... .......... 
         Hydra  .......... .......... .......... .......... .......... 
   Hydractinia  .......... .......... .......... .......... .......... 

                51                                                 100 
      HumanFAK  .LGTG..MER SPGAMERVLK VFHYFESNSE PTTWASIIRH GDATDVRG.. 
      ChimpFAK  .LGTG..MER SPGAMERVLK VFHYFESNSE PTTWASIIRH GDATDVRG.. 
        RatFAK  .LGTG..TER SPGAMERVLK VFHYFESSNE PTTWASIIRH GDATDVRG.. 
      MouseFAK  .LGTG..MER SPGAMERVLK VFHHFESSSE PTTWASIIRH GDATDVRG.. 
    ChickenFAK  .LGTG..MER SPGAMERVLK VFHYFENSSE PTTWASIIRH GDATDVRG.. 
       FrogFAK  .LSTG..MER SPGAIERVLR VFHYFESNNE PATWSSNIRH GDATDVRG.. 
Zebrafish1aFAK  .FSAG..MER TAAALERVLK IFHYFESSSE PCSWASNIRH GDSTDVRG.. 
Zebrafish1bFAK  .LSAGT..ER VPGAPDRVLK VFHHFENNSE HSTWSSNIRH GDATDVRG.. 
   Fugu1newFAK  .LSAGGSDRT VAGSVDRVLK VFHHFETNTE QNFWSSNIRY GDATDVRG.. 
   Fugu2newFAK  GGSAGGL.ER PPGSMDRVLK IFHYFETNNE PCNWASNIRH GDGTDVRG.. 
     HumanPyk2  .......VEK ...EDVRILK VC..FYSNSF NPG....... KNFKLVKCTV 
     ChimpPyk2  .......VEK ...EDVRILK VC..FYSNSF NPG....... KNFKLVKCTV 
       RatPyk2  .......VEK ...EDVRILK VC..FYSNSF NPG....... KNFKLVKCTV 
     MousePyk2  .......VEK ...EDVRILK VC..FYSNSF NPG....... KNFKLVKCTV 
   ChickenPyk2  .......... .......... .......... .......... .......... 
      FrogPyk2  .......... .......... .......... .......... .......... 
ZebrafishPyk21  D......... ..GGPVKIIK VC..FSSSNN .LS....... KNFKLVKCDS 
ZebrafishPyk22  .......... .....VKIIK VC..FISNSA NLG....... KNFKLVKCES 
      FuguPyk2  .......... ..SEAVKILK VC..FSTNNS .LG....... KNFKLVKCDS 
      CionaFAK  .......... .......... .......... .......... .......... 
  SeaUrchinFAK  .......... .......... ...MASKARE KMMLKVYQPN GSFNSVKCME 
 DrosophilaFAK  .......... MNTAGATSQP PPTKNEINSE EYLIHVHMPN KSFKAVRFNV 
  AnophaeleFAK  .......... .......... .......... ...LHVYLPN HGFRMIRFDE 
       ApisFAK  .......... .......... ........MD KATLKVHLPN GGFNVVKFGD 
   CelegansFAK  .......... .......... .........M EGLARVFLIG GASKAVRYDE 
         Hydra  .....MPVSN PSRNDTGINP TKLERHQSTL NSMLHVFLPN GEFRAVRFGD 
   Hydractinia  ....MPEVVT QKRNSAGISP TKLERHQSAL KTTLHVFLSN GEFRAVKFGD 

                101                                                150 
      HumanFAK  ......IIQK IVDSHKVKHV A.....CYGF RLS......H LRSEEVHWLH 
      ChimpFAK  ......IIQK IVDSHKVKHV A.....CYGF RLS......H LRSEEVHWLH 
        RatFAK  ......IIQK IVDSHKVKHV A.....CYGF RLS......H LRSEEVHWLH 
      MouseFAK  ......IIQK IVDSHKVKHV A.....CYGF RLS......H LRSEEVHWLH 
    ChickenFAK  ......IIQK IVDCHKVKNV A.....CYGL RLS......H LQSEEVHWLH 
       FrogFAK  ......IIQK IVDSHKVKNV A.....SYGL RLS......H LHSEEVHWLH 
Zebrafish1aFAK  ......IIQK ILDIHKVRCV S.....CFGL RLS......H LRTGEIHWLH 
Zebrafish1bFAK  ......IIQK IVDIHKVQHV V.....CFGL RLT......H VPSGDVHWLH 
   Fugu1newFAK  ......IIQK ILDIHKVRFT S.....CFGL RLSN.....S QFRDQVHWLH 
   Fugu2newFAK  ......VIQK IAEIHKLRCV S.....SLGL RLT......H LHSDALHWLH 
     HumanPyk2  QTEIREIITS ILLSGRIGPN IRLA.ECYGL RLK......H MKSDEIHWLH 
     ChimpPyk2  QTEIREIITS ILLSGRIGPN IQLA.ECYGL RLK......H MKSDEIHWLH 
       RatPyk2  QTEIQEIITS ILLSGRIGPN IQLA.ECYGL RLK......H MKSDEIHWLH 
     MousePyk2  QTEIQEIITS ILLSGRIGPN IQLA.ECYGL RLK......H MKSDEIHWLH 
   ChickenPyk2  .......... .......... .......... .......... .......... 
      FrogPyk2  .......... .......... .......... .......... .......... 
ZebrafishPyk21  SWQIKTIIQS ILISGRLGPN VQNP.GCFGL RLK......H LKSEELHWLH 
ZebrafishPyk22  SWNIRSIIKA ILDSGRLGPN IKCF.ECYGL MLK......H LKSDEVHWLH 
      FuguPyk2  SWQVRAIIRS ILNCGRLGPD IKHV.GCYGL LLK......H LKSDELHWLH 
      CionaFAK  .......... .........V D.....CFGL RLR......H MKTGDVFWLH 
  SeaUrchinFAK  TTDIKNVIHA VVGKLARGER AFES.SFAVR LQH......T LS.EECHWLH 
 DrosophilaFAK  KETVFHVIRR TVEDLGTDGR TPSI.QRYAC RML......N MITKEVIWLA 
  AnophaeleFAK  ASDVRQIIN. LIVGWMSPGQ KPNP.QSYAL RLR......H MLTKEVLWMP 
       ApisFAK  AIDVKGIIT. LVTSRLAVGT RHYH.NLYAM RLH......H PGSGESYWLH 
   CelegansFAK  QTTIERVI.H VVA.RGIGIS QVAV.AHFAL RLVTGPSPQT AGSGDSLWLH 
         Hydra  NSDMKSIVET .VIR.RLGAN ISVASKFYAL KLE......N ILNKESFWLS 
   Hydractinia  NSDLKSIIDI .VTR.RLGAN ISLSSKFYGI KFE......H VETKAFFWLN 

                151                                                200 
      HumanFAK  VDMGVSSVR. EKYELA.... .......... .......... ....HPPEEW 
      ChimpFAK  VDMGVSSVR. EKYELA.... .......... .......... ....HPPEEW 
        RatFAK  VDMGVSSVR. EKYELA.... .......... .......... ....HPPEEW 
      MouseFAK  VDMGVSSVR. EKYELA.... .......... .......... ....HPPEEW 
    ChickenFAK  LDMGVSNVR. EKFELA.... .......... .......... ....HPPEEW 
       FrogFAK  PDIGVSHIR. EKYEQS.... .......... .......... ....HPPEEW 
Zebrafish1aFAK  PDMGVSHVR. ERYEHS.... .......... .......... ....HPQDDW 
Zebrafish1bFAK  PDEGVSHVR. EKFEQK.... .......... .......... ....RPQDEW 
   Fugu1newFAK  PEMGVSHVR. EKYEQA.... .......... .......... ....RPTEEW 
   Fugu2newFAK  PDLGVSHIR. EKYEKQ.... .......... .......... ....HPQDEW 
     HumanPyk2  PQMTVGEVQ. DKYECL.... .......... .......... ....HVEAEW 
     ChimpPyk2  PQMTVGEVQ. DKYECL.... .......... .......... ....HVEAEW 
       RatPyk2  PQMTVGEVQ. DKYECL.... .......... .......... ....HVEAEW 
     MousePyk2  PQMTVGEVQ. DKYECL.... .......... .......... ....HVEAEW 
   ChickenPyk2  .......... .......... .......... .......... .......... 
      FrogPyk2  .......... .......... .......... .......... .......... 
ZebrafishPyk21  PDLTVGEVE. QRYESH.... .......... .......... ....HAEAEW 
ZebrafishPyk22  PKLTVAEVE. QKYEQQ.... .......... .......... ....HVEAEW 
      FuguPyk2  PDLTVEEVE. QRYESH.... .......... .......... ....HVEAEW 
      CionaFAK  FNQTMGEVKE KYEII..... .......... .......... ....HPIDEC 
  SeaUrchinFAK  RDLTVGQVK. KKYEAY.... .......... .......... ....HPAIEW 
 DrosophilaFAK  RSTSMQKVLS HILTPGCSNV DCPNNQSELD EVLLEHGRR. ...ITDNRVW 
  AnophaeleFAK  PDTSMSQVMA HIYNPSCSNA DCPNV.DKST IAKRMQQKTS GAVGHANSVW 
       ApisFAK  QDTTMYQVQE KYEKK..... .......... .......... ....HPHCEW 
   CelegansFAK  PMLRITQL.P HIYARHLPI. .......... .......... ....GVCDEI 
         Hydra  SSLTMNEVKL KYEKEHNNEN .......... .......... .........W 
   Hydractinia  PALTMTDVKN KFENEHKDEK .......... .......... .........W 

                201                                                250 
      HumanFAK  KYELRIRYLP KGFLNQFTED KPTLNFFYQQ VKSDYMLEIA DQ......VD 
      ChimpFAK  KYELRIRYLP KGFLNQFTED KPTLNFFYQQ VKSDYMLEIA DQ......VD 
        RatFAK  KYELRIRYLP KGFLNQFTED KPTLNFFYQQ VKSDYMLEIA DQ......VD 
      MouseFAK  KYELRIRYLP KGFLNQFTED KPTLNFFYQQ VKSDYMQEIA DQ......VD 
    ChickenFAK  KYELRIRYLP KGFLNQFTED KPTLNFFYQQ VKNDYMLEIA DQ......VD 
       FrogFAK  KYELRIRYLP KGFVNQFTED KPTLNFFYQQ VKNDYMSEIA DQ......VD 
Zebrafish1aFAK  RYELRIRYLP KGFLNQFTED QPTLNYFYHQ VKSDYMMEIA DQ......VD 
Zebrafish1bFAK  RYELRIRYLP KGFLTQFTED KPTLNYFYQQ VKNDYMLEVA DQ......VE 
   Fugu1newFAK  RYELRIRYLP KSFVQQFSED KPTLSYFYHQ VKNDYMTEIG DQ......VD 
   Fugu2newFAK  RYELRIRYLP KGYLSHFSED KPSLNYLYHQ VKSDYMQHIA DQ......VD 
     HumanPyk2  RYDLQIRYLP EDFMESLKED RTTLLYFYQQ LRNDYMQRYA SK......VS 
     ChimpPyk2  RYDLQIRYLP EDFMESLKED RTTLLYFYQQ LRNDYMQRYA SK......VS 
       RatPyk2  RYDLQIRYLP EDFMESLKED RTTLLYFYQQ LRNDYMQRYA SK......VS 
     MousePyk2  RYDLQIRYLP EDFMESLKED RTTLLYFYQQ LRNDYMQRYA SK......VS 
   ChickenPyk2  .......... .......... .......... .....MQNYA SK......VS 
      FrogPyk2  .......... .......... .......... .....MQQYA TK......VS 
ZebrafishPyk21  RYDLRIRYIP IDYMKRLRED RTFLLYFYQQ VRSDYMQHHA SK......VS 
ZebrafishPyk22  RYDLRIRYIP SDFLEKLKDD KTTMLYFYQQ VRADYMQHNA RR......VS 
      FuguPyk2  RYDLRIRYVP VNFLEKFSDD RSTLLYFYQQ VRSDYMQSHA CK......VS 
      CionaFAK  KYELRVRYIP RNLQEMLEKD RNQGQVPRIY YGMFFQVYSD YLEAIAEKVD 
  SeaUrchinFAK  KYELRVRYLP KNYHELLEKD KVSFFYFYDQ VRCDYMNEVA EL......VD 
 DrosophilaFAK  RVELRVRYVP NNIQELFEED KATC.FYYFN QVKEDFIQAN VT.....AID 
  AnophaeleFAK  KAELRVRYIP KNLKELYERD RTTCHFYFDQ VKQDYIQSNV PH......ID 
       ApisFAK  RYELRVRYLP QNLNDLYEKD KVTFYYYYDQ VRNDYLCANH AA......LD 
   CelegansFAK  KLEMRMRFMP QSVYELQATD SSAFVYLHEQ VVDEFFSHVA WR......SS 
         Hydra  RFNLRVRFIT SSFTDLYNTD KTTFYFLYDQ VRSDYMKNLA EQ......VD 
   Hydractinia  RYNLRIRYLP IVFKDLYTID KTTFYFLYDQ IRTDYMKNIA ET......VE 

                251                                                300 
      HumanFAK  QEIALKLGCL EIRRSYWEMR GNALEKKSNY EVLEKDVGLK RFFPKSLLDS 
      ChimpFAK  QEIALKLGCL EIRRSYWEMR GNALEKKSNY EVLEKDVGLK RFFPKSLLDS 
        RatFAK  QDIALKLGCL EIRRSYWEMR GNALEKKSNY EVLEKDVGLK RFFPKSLLDS 
      MouseFAK  QEIALKLGCL EIRRSYWEMR GNALEKKSNY EVLEKDVGLK RFFPKSLLDS 
    ChickenFAK  QEIALKLGCL EIRRSYGEMR GNALEKKSNY EVLEKDVGLR RFFPKSLLDS 
       FrogFAK  QEIALKLGCL EIRRSYGEMR GNALEKKSNY EVLEKDVGLK RFFPKSLLDS 
Zebrafish1aFAK  QDIALKLGCL EIRRFFRDMP GNALDKKSNY ELLEKDVGLR RFFPKSLLDS 
Zebrafish1bFAK  QEVALKLGCL EIRRFYREMR GNALDKKSNY ELLEKDVGLR RFFPKSLLES 
   Fugu1newFAK  QDVALKLGCL EIRRFFKEMR GNALDKKSNY ELLEKDVGLR RFFPKALLDS 
   Fugu2newFAK  QDVALKLGCL EIRRFFREMP GNALDKKSNY ELLEKDVGLR RFFPRSLLES 
     HumanPyk2  EGMALQLGCL ELRRFFKDMP HNALDKKSNF ELLEKEVGLD LFFPKQMQEN 
     ChimpPyk2  EGMALQLGCL ELRRFFKDMP HNALDKKSNF ELLEKEVGLD LFFPKQMQEN 
       RatPyk2  EGMALQLGCL ELRRFFKDMP HNALDKKSNF ELLAKEVGLD LFFPKQMQEN 
     MousePyk2  EGMALQLGCL ELRRFFKDMP HNALDKKSNF ELLEKEVGLD LFFPKQMQEN 
   ChickenPyk2  EGMALQLGCL ELRRFYKDMP QNALDKKSNF EFLEKEVGLD LFFPSQMQEN 
      FrogPyk2  EGMALQLGCL ELRRFYKDMP QNALEKKSNF EFLEKEVGLD LFFPKQMQES 
ZebrafishPyk21  DGMALQLGCL EIRRFYKDMN AKGLEKKSNF DLLEKDVGLD LFFPKGLIDS 
ZebrafishPyk22  DGMALQLGCL EIRRFYKDMN ASGLEKKSNF ELLEKDVGLD LFFPPELIDS 
      FuguPyk2  DGMALQLGCL EIRRFYKDMN AKGLEKKSNF ELLEKEVGLD LFFPQQLINS 
      CionaFAK  HDTAIKLGCL EIRRYFKDMP HSVFEKKSNF ELLERDVGLR KFLPKSVIES 
  SeaUrchinFAK  QDISLQLGCL EMRRFFKDMP QIALDKKANF DYLEKEIGLK RFIPKNVIDN 
 DrosophilaFAK  TEVAVQLCCL GIRHYFKNIT VKAPDKKQHI DYIEKEIGFK SFLPQSVIAT 
  AnophaeleFAK  PEIAVQLCCL GIRHYYKDTN HTSNDRKQHL DYIEKEMGFG NFIPKSVIDT 
       ApisFAK  QDVAVQLCCL EIRYFFKDMQ QIALDKKSNL EYLEREVGLH KFLPRSVLNG 
   CelegansFAK  VEVALEVAAL KVCRDFAEHQ HNKGADHHLE DLDIEACIQS LIPNVLHNPG 
         Hydra  PDLAFQLGVL EMKKFFNNMA QSALDKKSNL DFIEKEFGLT RFLPQNIIET 
   Hydractinia  TSLAFQLGVL EMKRFFNNMP QSALDKKSNL DFIEKEIGLE RFLPNTVLDH 

                301                                                350 
      HumanFAK  VKA.KTLRKL IQQTFRQFAN LNREESILKF FEILSPVYRF DKECFKCALG 
      ChimpFAK  VKA.KTLRKL IQQTFRQFAN LNREESILKF FEILSPVYRF DKECFKCALG 
        RatFAK  VKA.KTLRKL IQQTFRQFAN LNREESILKF FEILSPVYRF DKECFKCALG 
      MouseFAK  VKA.KTLRKL IQQTFRQFAN LNREESILKF FEILSPVYRF DKECFKCALG 
    ChickenFAK  VKA.KTLRKL IQQTFRQFAN LNREESILKF FEILSPVYRF DKECFKCALG 
       FrogFAK  VKA.KTLRKL IQQTFRQFAN LNREESILKF FEILSPVYRY DKECFKCALG 
Zebrafish1aFAK  VKA.KSLRKL IQQTFKQFAN LNNEQCMLKF FEILSPIYRF DKECFKCALG 
Zebrafish1bFAK  VKA.KTLRKQ IQQTFKQFAN LNDEQSVLKF FEILAPVYRF DKECFRCALG 
   Fugu1newFAK  VKA.KTLRKL IQQTFKQVAN LNDEQCILKF LDILAPICRY DKECFKCALG 
   Fugu2newFAK  LKA.KTLRKQ IQQTFKQFAN LNDEQSIHKF FEIVSPIYRF DKECFKCALG 
     HumanPyk2  LKP.KQFRKM IQQTFQQYAS LREEECVMKF FNTLAGFANI DQETYRCELI 
     ChimpPyk2  LKP.KQFRKM IQQTFQQYAS LREEECVMKF FNTLAGFANI DQETYRCELI 
       RatPyk2  LKP.KQFRKM IQQTFQQYAS LREEECVMKF FNTLAGFANI DQETYRCELI 
     MousePyk2  LKP.KQFRKM IQQTFQQYAS LREEECVMKF FNTLAGFANI DQETYRCELI 
   ChickenPyk2  LKP.KQFRKM IQQTFQQYAL LREEECILKF LHTLSTFAHI DQESYRCELI 
      FrogPyk2  LKP.KQFRKM IQQTFQQYGS LKEEECITRF MNTLSTFTSI DQETYRCELA 
ZebrafishPyk21  MKQ.RQLRKL IQQTFQQYAI LKEDDCMVKF FETYGEFSNF DEEIFPCELV 
ZebrafishPyk22  MKP.KHLRKM IQQTFLQFAM LKEEQCIIKF FETLSVFSSF DEEVFPCELV 
      FuguPyk2  MKS.KQLRKL IQQTFQQYAT LKEDECMVKF FETLNDFVSY DEEVFRCELV 
      CionaFAK  VKA.KDLRRM ITREFKTVGH LTEEQCVFRF FEILRKITRF DQEIFRCALG 
  SeaUrchinFAK  TKPKNLRKLI LQ.YFKQFAN LNEEQCVFKF FEVLTTVHRF DHEKFKCALG 
 DrosophilaFAK  SKPKNLKKL. IQVGYKKVYN YNDIEYLTRF FDLLKNIYLT NFEQFSVTLS 
  AnophaeleFAK  IKQ.KNLKKQ IQAGYKKVYS YSEMEYMLKF FDLLRTQYTF DQEQFNVQLS 
       ApisFAK  MKP.KALRKL IQQHFKKVAV LSELECMFKF FDLLRAHYRF DQERFICALG 
   CelegansFAK  FKH.SHLKKT FTAYIKKFSA TSPNESIIRS LALLLEVVKF DVELFKASLG 
         Hydra  WEEPRYQKNQ IQKLFKQYAN FKEDACCFKF YELLIAVQRF DLEVYKCSLG 
   Hydractinia  MKN.KDIRKK IQTLFKQYAD YKEDFCCFGF YKLLLSVHRF DLEVYKCSLG 

                351                                                400 
      HumanFAK  SSWIISVELA IGPEEGISYL TDK.GCNPTH .LADFTQVQT IQYSNSE... 
      ChimpFAK  SSWIISVELA IGPEEGISYL TDK.GCNPTH .LADFTQVQT IQYSNSE... 
        RatFAK  SSWIISVELA IGPEEGISYL TDK.GCNPTH .LADFNQVQT IQYSNSE... 
      MouseFAK  SSWIISVELA IGPEEGISYL TDK.GCNPTH .LADFNQVQT IQYSNSE... 
    ChickenFAK  SSWIISVELA IGPEEGISYL TDK.GANPTH .LADFNQVQT IQYSNSE... 
       FrogFAK  SSWIISVELA IGPEEGISYL TDK.GSNPTH .LADFTQVQT IQYSSSE... 
Zebrafish1aFAK  SSWVISVELA IGPEEGISYL TDK.GSNPTH .LANFTQVQT IQFE...... 
Zebrafish1bFAK  SSWVISVDLA IGPEEGISYL TDK.GSTPTH .LANLTQVQS IHYSCVE... 
   Fugu1newFAK  SSWVIQVELA IGPEEGISYL TDK.GSTPTH .LANFNQVQS IQYSAME... 
   Fugu2newFAK  SSWIISVELA IGPEEGISYL TDK.GSTPTH .LANFNQVQS IQYSPLE... 
     HumanPyk2  QGWNITVDLV IGPK.GIRQL TSQ.DAKPTC .LAEFKQIRS IRCLP..... 
     ChimpPyk2  QGWNITVDLV IGPK.GIRQL TSQ.DAKPTC .LAEFKQIRS IRCLP..... 
       RatPyk2  QGWNITVDLV IGPK.GIRQL TSQ.DTKPTC .LAEFKQIRS IRCLP..... 
     MousePyk2  QGWNITVDLV IGPK.GIRQL TSQ.DTKPTC .LAEFKQIRS IRCLP..... 
   ChickenPyk2  QGWNITVDLV IGPK.GIRQM TSK.EAKPTC .LAEFKHIKS IKCSS..... 
      FrogPyk2  QGWSITVDLV IGPK.GIRQL TTK.DSKPTC .FAEFKQIKS IKCSL..... 
ZebrafishPyk21  QGWSLAVDLV IGPK.GIRQR TKA.DSTALC .LAEYKQIRS IKYNA..... 
ZebrafishPyk22  QGWSVSVDLV IGPK.GIRQR TDK.ISVPVS .LATFSQIRS IKCTH..... 
      FuguPyk2  QGWSLAVELV IGGR.GIRQR TQK.NSAPVF .LADFKQIKK VQCWP..... 
      CionaFAK  TGWSVAVELV VGPEDGISYW TDK.GSSPTI .LAEFKHVQS IKTDSFT... 
  SeaUrchinFAK  TGWSISVELV IGPEDGISCL TDK.AATPTK .MADFDQVQS VQSLST.... 
 DrosophilaFAK  SAWNISGILH VGPHIGISYQ THP.QASLKN .VAQFKDVVS IKTCTLPKEK 
  AnophaeleFAK  SSWNIRVDLI IGPHVGLSYS VNP.QAPPTK VTDFESIERI TTSILPTDHQ 
       ApisFAK  SSWSIPVELV IGPDLGISYM AHR.GGTVPT RIAEFSQIQS IQTLVSD... 
   CelegansFAK  AGWTKPVELV VGPHTGLSYR LNE.RCDSSR .LLELRTIAE ITIRKME... 
         Hydra  SVWSIAVDVV VGPNDGISYR ..PEQGSKIN RMAEFFQISK IQSSKVG... 
   Hydractinia  SVWSIAVDVV IGPNDGISYR ..PEQGSKIT NMAHFKDIRS IYTSKVG... 

                401                                                450 
      HumanFAK  ...DKDRKGM LQLKIAGAPE .......... ......PLTV TAPSLTIAEN 
      ChimpFAK  ...DKDRKGM LQLKIAGAPE .......... ......PLTV TAPSLTIAEN 
        RatFAK  ...DKDRKGM LQLKIAGAPE .......... ......PLTV TAPSLTIAEN 
      MouseFAK  ...DKDRKGM LQLKIAGAPE .......... ......PLTV TAPSLTIAEN 
    ChickenFAK  ...DKDRKGM LQLKIAGAPE .......... ......PLTV TAPSLTIAEN 
       FrogFAK  ...DKDRKGM LQLKIAGAPE .......... ......PLTV TAPSLTIAEN 
Zebrafish1aFAK  ...ERERKGM LLLDVAGAPE .......... ......PLTV TTTTLNTAEN 
Zebrafish1bFAK  ...EKERKGV LQLDVAGAAE .......... ......PLTI STPSFSTAEN 
   Fugu1newFAK  ...EKDRKGM IQLNVAGAAE .......... ......PLTV TTALLTTAEN 
   Fugu2newFAK  ...EKDRKGM LQLNVAGAPE .......... ......PLTV TTASLTTAEN 
     HumanPyk2  ...LEEGQAV LQLGIEGAPQ .......... ......ALSI KTSSLAEAEN 
     ChimpPyk2  ...LEEGQAV LQLGIEGAPQ .......... ......ALSI KTSSLAEAEN 
       RatPyk2  ...LEETQAV LQLGIEGAPQ .......... ......SLSI KTSSLAEAEN 
     MousePyk2  ...LEETQAV LQLGIEGAPQ .......... ......SLSI KTSSLAEAEN 
   ChickenPyk2  ...VEEGRAV LQLGLSGTPQ .......... ......SLAI KTSSLAEAEN 
      FrogPyk2  ...LEDGWAL LLLGISGAPQ .......... ......PLAI KTSSLAVAEN 
ZebrafishPyk21  ...QNDGRTL LFIEIDGAKQ .......... ......PLSV SVASLTIAEN 
ZebrafishPyk22  ...QNDGKAL LHINIEGAKQ .......... ......PLSI STASLALAEN 
      FuguPyk2  ...QSDGKAL VHLDVEGARQ .......... ......RLSI NVPAVSVAEN 
      CionaFAK  ...DPNKKGT LLLKIQGAND .......... ......PLTI TTTSLYVAEN 
  SeaUrchinFAK  ...DNDKKGL LQLKIAGANE CDGNFHVYGH AAVDMDSVYI TTPSPTIAED 
 DrosophilaFAK  LSKSGENTTE PELQNFNCNC QKIKTQIKIS ASNNVEDLVI TCNGINTAES 
  AnophaeleFAK  GGRGAKGKDQ PDLTSSQCAC GEIKTQLRIR VNGNSEDLAI TCDGIKTSES 
       ApisFAK  ..CKEHAKAC IKLRIAGAAE .......... ......TLSI TCSSLDQAES 
   CelegansFAK  ...NGSEKTL MQLNLSGAAK .......... ......PVLI TLSTEELSQS 
         Hydra  ...AMPGKAS LTIQVEGSKE .......... ......PLVF MLDSINKAIE 
   Hydractinia  ...AMPGKAN LNIQVEGNNE .......... ......PLVF LVDPISKATE 

                451                                                500 
      HumanFAK  MADLIDGYCR LVNGTSQSFI IRPQKEGE.. .......... .......... 
      ChimpFAK  MADLIDGYCR LVNGASQSFI IRPQKEGE.. .......... .......... 
        RatFAK  MADLIDGYCR LVNGATQSFI IRPQKEGE.. .......... .......... 
      MouseFAK  MADLIDGYCR LVNGATQSFI IRPQKEGE.. .......... .......... 
    ChickenFAK  MADLIDGYCR LVNGATQSFI IRPQKEGE.. .......... .......... 
       FrogFAK  MADLIDGYCR LVSGASESFI IRPQKEGE.. .......... .......... 
Zebrafish1aFAK  MADLIDGYCR LVSGTSSSFI VRVQKEGE.. .......... .......... 
Zebrafish1bFAK  MADLIDGYCR LLNAVNQSFI IRPQKDGE.. .......... .......... 
   Fugu1newFAK  LADLIDGYCR LISMESHSFI VRVHKEGE.. .......... .......... 
   Fugu2newFAK  MADLIDGYCR LVSSSPHSFI VRVHKGFR.. .......... .......... 
     HumanPyk2  MADLIDGYCR LQGEHQGSLI IHPRKDGE.. .......... .........K 
     ChimpPyk2  MADLIDGYCR LQGEHQGSLI IHLRKDGE.. .......... .........K 
       RatPyk2  MADLIDGYCR LQGEHKGSLI IHAKKDGE.. .......... .........K 
     MousePyk2  MADLIDGYCR LQGEHKGSLI MHAKKDGE.. .......... .........K 
   ChickenPyk2  MADLIDGYCR LQGGLDTSLI VFPRREKE.. .......... .........K 
      FrogPyk2  MADLIDGYCR LQNESKDSLI VNPKKDNE.. .......... .........K 
ZebrafishPyk21  MADLIDGYCR LFNHTDSSVI AGPNKNKS.. .......... .....QGVQL 
ZebrafishPyk22  MADLIDGYCR LEQGNEKTLI VWPNKVSM.. .......... .....SQIIY 
      FuguPyk2  MMDLIDGYCR LERDTDETVI YRPNKGARGQ DCFLYQNKAK LLTCVPDASA 
      CionaFAK  IADLIDGYCR VVHGTDISFI VR........ .......... .....SQQYD 
  SeaUrchinFAK  MADLIDGYCR LVLNTEQSLI IRAQQ.AFNA VTRRSAKKAK NAVQDVIQGD 
 DrosophilaFAK  IADLIDGYCR LLSKDLEFTI .WHRE...TN ASNEDSAKAL PNDATLGSNK 
  AnophaeleFAK  IADLVDGYCR LFNKNDNS.L .WDRTTSSTD RHGSRSSSAD RLNGGSGGEL 
       ApisFAK  LADLIDGYCR LVTGTNTS.L .WNSS.RKDG HAFLYSLFAF LNSDNFDVDA 
   CelegansFAK  LAHLLDGYQM LYNQRD.S.V FKL.KGIERC ET........ .......... 
         Hydra  LADLIDGYCH IINGQLSKSL IV..KRVD.. .......... ........SY 
   Hydractinia  LADLIDGYCS IVSFHQPKSL II..KRAD.. .......... ........SY 

                501                                                550 
      HumanFAK  .RALPSIPKL ANS....EKQ ......GMRT HAVSVS.... .......... 
      ChimpFAK  .RALPSIPKL ANS....EKQ ......GMRT HAFSVS.... .......... 
        RatFAK  .RALPSIPKL ANN....EKQ ......GMRT HAVSVS.... .......... 
      MouseFAK  .RALPSIPKL ANS....EKQ ......GMRT HAVSVS.... .......... 
    ChickenFAK  .RALPSIPKL ANN....EKQ ......GVRS HTVSVS.... .......... 
       FrogFAK  .RALPSIPKL ANN....EKH ......GVRP HAVSVS.... .......... 
Zebrafish1aFAK  .RALPSIPKA PKS....ANH .EKRLQGVRA KAISIS.... .......... 
Zebrafish1bFAK  .RALPSIPKL ANN....EKR LEGIRAGVR. .AISVS.... .......... 
   Fugu1newFAK  .RALPSIPKW THG....KRN ......GGWF LAVSAGL... .......... 
   Fugu2newFAK  .RIFVNDLQQ ILC....IAR ....RDHLLS PPFFSS.... .......... 
     HumanPyk2  RNSLPQIPML NL.....EAR ........RS HLSESCSI.. .......... 
     ChimpPyk2  RNSLPQIPML NL.....EAR ........RS HLSESCSI.. .......... 
       RatPyk2  RNSLPQIPTL NL.....ESR ........RS HLSESCSI.. .......... 
     MousePyk2  RNSLPQIPTL NL.....EAR ........RS HLSESCSI.. .......... 
   ChickenPyk2  RSSLPRIPIP HL.....EER ........HS AVSDSLSV.. .......... 
      FrogPyk2  RISLPQIPTE EV.....QVR ........RS RLVEGNSM.. .......... 
ZebrafishPyk21  RNSLPEIP.. .......SGK .........K TDSFRYS... .......... 
ZebrafishPyk22  WKLARRIPH. .......LTR .........K AKLSLFFA.. .......... 
      FuguPyk2  RSSLPEIPS. .......GSS .........D RSSIRHSM.. .......... 
      CionaFAK  PRPLPSITLI NTDN...RKS FPIT...... .......... .......... 
  SeaUrchinFAK  RALPSLPGDS RLPSTEGSNE VTVSGRKKIP TVKPSG.... .......... 
 DrosophilaFAK  STSSQGKPM. .......... .......... .......... .......... 
  AnophaeleFAK  AEPPKPT... .......... .......... .......... .......... 
       ApisFAK  NLFSIFV... .......IVC RAKRFVYKYL APLYFYNIIP EKNVSKTGTI 
   CelegansFAK  .......... .......... .......... .......... .......... 
         Hydra  RN.LPSIPGE SSVA...IVP NRVSSSSLIL NSSKNGDF.. .......... 
   Hydractinia  RT.LPSVPKV AGSD..SSNT SSVSIINPRL SQGSLLYNNS KNG....... 

                551                                                600 
      HumanFAK  ETDDYAEI.. IDEEDT.YTM P.......ST RDYEIQRERI ELGRCIGEGQ 
      ChimpFAK  ETDDYAEI.. IDEEDT.YTM P.......ST RDYEIQRERI ELGRCIGEGQ 
        RatFAK  ETDDYAEI.. IDEEDT.YTM P.......ST RDYEIQRERI ELGRCIGEGQ 
      MouseFAK  ETDDYAEI.. IDEEDT.YTM P.......ST RDYEIQRERI ELGRCIGEGQ 
    ChickenFAK  ETDDYAEI.. IDEEDT.YTM P.......ST RDYEIQRERI ELGRCIGEGQ 
       FrogFAK  ETDDYAEI.. IDEEDT.YTM P.......SA GDYEIQRDRI ELGRCIGEGQ 
Zebrafish1aFAK  ETDDYAEI.. IDEEDT.YTM P.......ST RDYEIQRDRI ELGRCIGEGQ 
Zebrafish1bFAK  ETDDYAEI.. IDEEDT.YTM P.......ST QDYEIQRDRI ELGRCIGEGQ 
   Fugu1newFAK  KTDDYAEI.. VDEEDT.YTM P.......ST RDYEIQRDRI ELGRCIGEGQ 
   Fugu2newFAK  ETDDYAEI.. IDEEDT.YTM P.......ST RDYEIQRDCI ELGRCIGEGQ 
     HumanPyk2  ESDIYAEI.. PDETLRRPGG P......... .QYGIAREDV VLNRILGEGF 
     ChimpPyk2  ESDIYAEI.. PDETLRRPGG P......... .QYGIAREDV VLNCILGEGF 
       RatPyk2  ESDIYAEI.. PDETLRRPGG P......... .QYGVAREDV VLNRILGEGF 
     MousePyk2  ESDIYAEI.. PDETLRRPGG P......... .QYGVAREEV VLNRILGEGF 
   ChickenPyk2  DSEIYAEI.. PDETSRTRSG A......... QHYGVCRKDI TLGRILGEGF 
      FrogPyk2  ESDIYAEI.. PEVTETKLTN N......... .RFTISRSDV ALGRILGEGF 
ZebrafishPyk21  NSDIYCEI.. PDEKP..PPP A......... .KVGLSRKDI SLKRMLGEGF 
ZebrafishPyk22  DSDIYAEI.. PEEKP..LAA C......... .KFSISRNDI VLGRILGEGF 
      FuguPyk2  GSDIYCEI.. LDEKP..KSV E......... .KYGISRSDI VLGRILGAGF 
      CionaFAK  DTDDYAEI.. ..TEDM.YNV P.......ET FDYEIPRELI RIVTTVGEGQ 
  SeaUrchinFAK  LSDDYAEI.. VDDDD..YAM P.......AA KDYEISRELV TLVETIGQGQ 
 DrosophilaFAK  LTDDYAEIGL LEGEGD.YST P.......TV RNYELDRSLI TPSAKIGVGQ 
  AnophaeleFAK  LNEDYAELGM CDEEGD.YST P.......AA RDYELDRSQI TLNEIIGVGQ 
       ApisFAK  LSEDYAEI.. VDEEGD.YST PAKTLIIFAA RDYEIVRNQV ELGEIIGEGQ 
   CelegansFAK  LTMHEATI.. .RPKT...PN N.......ID SNIRLRRELI TLKELIGGGQ 
         Hydra  ..ADYAEI.. DDNSLRRDTN SN......SD KDFVVPYKNL TLIEIIGQGQ 
   Hydractinia  DFNDYAEI.A DDDDESDYAH PM......SA KDYEVARDDL TLDEIIGQGQ 

                601                                                650 
      HumanFAK  FGDVHQGIYM SP........ .......... ........EN PALAVAIKTC 
      ChimpFAK  FGDVHQGIYM SP........ .......... ........EN PALAVAIKTC 
        RatFAK  FGDVHQGVYL SP........ .......... ........EN PALAVAIKTC 
      MouseFAK  FGDVHQGVYL SP........ .......... ........EN PALAVAIKTC 
    ChickenFAK  FGDVHQGIYM SP........ .......... ........EN PAMAVAIKTC 
       FrogFAK  FGDVHQGVYM SP........ .......... ........EN PAMAVAIKTC 
Zebrafish1aFAK  FGDVHQGIYI CP........ .......... ........DT PALSVAIKTC 
Zebrafish1bFAK  FGDVHQGVYI SP........ .......... ........EN PSLSVAIKTC 
   Fugu1newFAK  FGDVHQGVYN SP........ .......... ........DK PALHVAIKTC 
   Fugu2newFAK  FGDVHQGLYI SP........ .......... ........EN PALSVAVKTC 
     HumanPyk2  FGEVYEGVYT NH........ .......... ........KG EKINVAVKTC 
     ChimpPyk2  FGEVYEGVYT NH........ .......... ........KG EKINVAVKTC 
       RatPyk2  FGEVYEGVYT NH........ .......... ........KG EKINVAVKTC 
     MousePyk2  FGEVYEGVYT NH........ .......... ........KG EKINVAVKTC 
   ChickenPyk2  FGEVYEGTYT NP........ .......... ........KG ERVNVAVKTC 
      FrogPyk2  FGEVYDGVYV KP........ .......... ........KG DKINVAVKTC 
ZebrafishPyk21  FGEVHEGVYQ KK........ .......... ........NG EKVNVAVKTC 
ZebrafishPyk22  FGEVHDGIYK SK........ .......... ........SG ERVNVAVKTC 
      FuguPyk2  FGEVHEGVYK S......... .......... ........SG ENISVAVKTC 
      CionaFAK  FGDVHKGIYS TR........ .......... ........ET PDLQVAIKTC 
  SeaUrchinFAK  FGDVHKGIYI D......... .......... ........QD EKVEVAVKTC 
 DrosophilaFAK  FGDVYVGTYT LP..KLGKGK NLAGNGKNSN SDQRNADSRP DVIQVAIKTC 
  AnophaeleFAK  FGDVHIGSCR LPNNKLNQSL TSEFDEYSQM DNGNADAQKT GIIQVAVKTC 
       ApisFAK  FGNVHKGSYK GR........ .......... ........DN QVIPVAVKTC 
   CelegansFAK  FGNVYKAVYH DLE....... .......... ........KD ERIAVAVKVC 
         Hydra  FGDVYRGICK TT........ .......... ........LN SELPVAVKTY 
   Hydractinia  FGDVYQGTFK SKI....... .......... ........SS VEIPVAVKTY 

                651                                                700 
      HumanFAK  KN....CTSD S..VREKFLQ EALTMRQFDH PHIVKLIGVI TENPVWIIME 
      ChimpFAK  KN....CTSD S..VREKFLQ EALTMRQFDH PHIVKLIGVI TENPVWIIME 
        RatFAK  KN....CTSD S..VREKFLQ EALTMRQFDH PHIVKLIGVI TENPVWIIME 
      MouseFAK  KN....CTSD S..VREKFLQ EALTMRQFDH PHIVKLIGVI TENPVWIIME 
    ChickenFAK  KN....CTSD S..VREKFLQ EALTMRQFDH PHIVKLIGVI TENPVWIIME 
       FrogFAK  KN....CTSD S..VREKFLQ EALTMRQFDH PHIVKLIGVI TENPVWIIME 
Zebrafish1aFAK  KN....CTSD S..VREKFLQ EALTMRQFDH PHIVKLIGVI TENPVWIIME 
Zebrafish1bFAK  KN....CTSD S..VREKFLQ EALTMRQFDH PHIVKLIGII TENPVWIIME 
   Fugu1newFAK  KN....CTSD S..VREKFLQ EALTMRQFDH PHIVKLIGVI TENPVWIIME 
   Fugu2newFAK  KN....STSD S..VREKFLQ EALTMRQFDH PHIVKLMGVI TENPVWIIME 
     HumanPyk2  KK...DCTLD ...NKEKFMS EAVIMKNLDH PHIVKLIGII EEEPTWIIME 
     ChimpPyk2  KK...DCTLD ...NKEKFMS EAVIMKNLDH PHIVKLIGII EEEPTWIIME 
       RatPyk2  KK...DCTLD ...NKEKFMS EAVIMKNLDH PHIVKLIGII EEEPTWIVME 
     MousePyk2  KK...DCTQD ...NKEKFMS EAVIMKNLDH PHIVKLIGII EEEPTWIIME 
   ChickenPyk2  KK...DCSPE ...NKDKFLS EARLMKNLDH PHIVKLIGIA EEEPTWIIME 
      FrogPyk2  KN...DCAAD ...VKEKFMS EAYLMRNLDH PHIVKLIGII EDDPIWIVME 
ZebrafishPyk21  K....ECAPD ...IREKFVG EAVIMKNLDH PHIVRLIGVI EEDPVWIVME 
ZebrafishPyk22  K....DCSAD ...VKEKFMS EALIMKKLDH PHIVRLIGII EEDPVWIVME 
      FuguPyk2  K....DCSPD ...VMEKFMS EAVIMKKLNH QHIVRLIGII EENPVWIVME 
      CionaFAK  KF....QGQD GMGVADRLLE EAHTMRQFEH PHIVKLIGVC TEEPVWIVME 
  SeaUrchinFAK  KV.....EST Q.ALGERFLE EAYIMKQFDH PHIIKLIGVC TDPPIWIVME 
 DrosophilaFAK  KA.....NDD P.EKTENFLA EAYIMQKFDH PHIIRLIGIC SVMPIWIVME 
  AnophaeleFAK  KP.....DAD T.TTSEKFLQ EAYIMKKFEH PHIIKLIGIS SGPPIWIVME 
       ApisFAK  KV.....DAD L.ATSEKFLE EAYIMQQFEH PHIIRLIGVC SEPPIWLVME 
   CelegansFAK  KT.....DAE P.ADTQLILQ ESSLMRNFRH SNIIQLIGVC VDQPMWLVLE 
         Hydra  KVELEKEQED A.TRAEKFLE EAYIMKLFDH PHIIKLIGIC PENPPYIIME 
   Hydractinia  KIELDKEQED G.TRAEKFLE EAYLMQQFDH PHVIKLIGIV SDSPSYIIME 

                701                                                750 
      HumanFAK  LCTLGELRSF LQVRKYSLDL ASLILYAYQL STALAYLESK RFVHR..DIA 
      ChimpFAK  LCTLGELRSF LQVRKYSLDL ASLILYAYQL STALAYLESK RFVHR..DIA 
        RatFAK  LCTLGELRSF LQVRKYSLDL ASLILYAYQL STALAYLESK RFVHR..DIA 
      MouseFAK  LCTLGELRSF LQVRKYSLDL ASLILYAYQL STALAYLESK RFVHR..DIA 
    ChickenFAK  LCTLGELRSF LQVRKFSLDL ASLILYAYQL STALAYLESK RFVHR..DIA 
       FrogFAK  LCTLGELRSF LQVRKYSLDL ASLILYSYQL STALAYLESK RFVHR..DIA 
Zebrafish1aFAK  LCTLGELRSF LQIRKYNLDL ASLILFSYQL STALAYLESK RFVHR..DIA 
Zebrafish1bFAK  LCTLGELRSF LQVRKYNLDL STLILFAYQL STALAYLESK RFVHR..DIA 
   Fugu1newFAK  LCTLGELRSF LQVRKYSLDL ATLILFAYQL STALAYLESK RFVHR..DIA 
   Fugu2newFAK  LCTLGELRSF LQVRKYSLDL ATLILYSYQL STALAYLESK RFVHR..DIA 
     HumanPyk2  LYPYGELGHY LERNKNSLKV LTLVLYSLQI CKAMAYLESI NCVHR..DIA 
     ChimpPyk2  LYPYGELGHY LERNKNSLKV LTLVLYSLQI CKAMAYLESI NCVHR..DIA 
       RatPyk2  LYPYGELGHY LERNKNSLKV PTLVLYALQI CKAMAYLESI NCVHR..DIA 
     MousePyk2  LYPYGELGHY LERNKNSLKV PTLVLYTLQI CKAMAYLESI NCVHR..DIA 
   ChickenPyk2  LYPYGEVGQY LEQNKHCLAV PTLVLYALQI SKALAYLEAI NCVHR..DIA 
      FrogPyk2  LYPYGELGQY LEKNKNSLQV LSLILYSLQI CKALAYLEGI NCVHR..DIA 
ZebrafishPyk21  LCQQGELGKY LTKNQQSLTS VTLVLFSLQL CKALVYLQGM NMVHR..DIA 
ZebrafishPyk22  LYPFGELENY LKDNQNKLTN VTLILYSLQI SKALAYLEGV NMVHR..DIA 
      FuguPyk2  LYQYGELGNY LVKNQSTLTN TTLLLFSLQI CKALVYLEGV SMVHR..DIA 
      CionaFAK  FCKYGEMRSY LQTNKHNLDV TMLITYACQL SEALCYLEHK KFVHR..DIA 
  SeaUrchinFAK  LAPFGEMRMF LQTHKEELTL ASLILYAYQL SMALSYLESK KFVHR..DIA 
 DrosophilaFAK  LAKLGELRAY LKTNSERLSH GTLLKYCYQL STALSYLESK KFVHR..DIA 
  AnophaeleFAK  LARHGELRAY LKKNGPKLKL GTLLLYSYQL STALSYLESK KFVHR..DIA 
       ApisFAK  LAKLGEMRAY LQSNKHRLDL ATLLLYTFQL STALSYLESK KFVHRYRDIA 
   CelegansFAK  LAPKGELREY LQQEKDWLPL RILTLFCSQI CDSLVYLHST RFVHR..DIA 
         Hydra  LAVYGELRSY LQTYKIQTEL ERLIAYIYQL STALCYLESK NFVHR..DVA 
   Hydractinia  LASYGELRSY LQQYRTQTES ERLLTYIYQL STALSYLESR NFVHR..DIA 

                751                                                800 
      HumanFAK  ARNVLVSSND CVKLGDFGLS RYMED.STYY K......... .......... 
      ChimpFAK  ARNVLVSSND CVKLGDFGLS RYMED.STYY K......... .......... 
        RatFAK  ARNVLVSSND CVKLGDFGLS RYMED.STYY K......... .......... 
      MouseFAK  ARNVLVSSND CVKLGDFGLS RYMED.STYY K......... .......... 
    ChickenFAK  ARNVLVSATD CVKLGDFGLS RYMED.STYY K......... .......... 
       FrogFAK  ARNVLVSSSD CVKLGDFGLS RYMED.STYY K......... .......... 
Zebrafish1aFAK  ARNVLVSSVD CVKLGDFGLS RYMED.SSYY K......... .......... 
Zebrafish1bFAK  ARNVLVSSID CVKLGDFGLS RYMED.SSYY K......... .......... 
   Fugu1newFAK  ARNVLVSSVD CVMLGDFGLS RYMED.SSYY K......... .......... 
   Fugu2newFAK  ARNVLVSTVD CVKLGDFGLS RYMED.SSYY K......... .......... 
     HumanPyk2  VRNILVASPE CVKLGDFGLS RYIEDED.YY K......... .......... 
     ChimpPyk2  VRNILVASPE CVKLGDFGLS RYIEDED.YY K......... .......... 
       RatPyk2  VRNILVASPE CVKLGDFGLS RYIEDED.YY K......... .......... 
     MousePyk2  VRNILVASPE CVKLGDFGLS RYIEDED.YY K......... .......... 
   ChickenPyk2  VRNILVASPE CVKLGDFGLS RYIEDEE.YY K......... .......... 
      FrogPyk2  VRNILVASPE CVKLGDFGLS RYLEEEE.YY K......... .......... 
ZebrafishPyk21  VRNVLVATPE CVKLGDFGLS RYIEDEE.YY K......... .......... 
ZebrafishPyk22  VRNVLVAKVD CVKLGDFGLS RYIEEEE.YY K......... .......... 
      FuguPyk2  VRNILVAAPD CVKLGDFGLS RYIEDEE.YY KGRRSAFGAT RLRYSFGEEI 
      CionaFAK  ARNILVAQPD CIKLGDFGLS RYMED.QNYY T......... .......... 
  SeaUrchinFAK  ARNLLVVAKD NVKLGDFGLS RLLHD.HSYY K......... .......... 
 DrosophilaFAK  ARNVLVSSPT CVKLADFGLS RWVSD.QSYY H......... .......... 
  AnophaeleFAK  ARNVLVSSPT CIKLADFGLS RWVED.QSYY T......... .......... 
       ApisFAK  ARNVLVSAHN SVKLADFGLS RWVED.QSYY T......... .......... 
   CelegansFAK  ARNILVCSPQ CVKLADFGLS RALDY.DAVY T......... .......... 
         Hydra  ARNILVVDPL TVKLADFGLS RWIDEEQLYY K......... .......... 
   Hydractinia  ARNILAADPH TIKLADFGLS RWIDEEQSYY K......... .......... 

                801                                                850 
      HumanFAK  .......... ....ASKGKL PIKWMAPESI NFRRFTSASD VWMFGVCMWE 
      ChimpFAK  .......... ....ASKGKL PIKWMAPESI NFRRFTSASD VWMFGVCMWE 
        RatFAK  .......... ....ASKGKL PIKWMAPESI NFRRFTSASD VWMFGVCMWE 
      MouseFAK  .......... ....ASKGKL PIKWMAPESI NFRRFTSASD VWMFGVCMWE 
    ChickenFAK  .......... ....ASKGKL PIKWMAPESI NFRRFTSASD VWMFGVCMWE 
       FrogFAK  .......... ....ASKGKL PIKWMAPESI NFRRFTSASD VWMFGVCMWE 
Zebrafish1aFAK  .......... ....ASKGKL PIKWMAPESI NFRRFTSASD VWMFGVCMWE 
Zebrafish1bFAK  .......... ....ASKGKL PIKWMAPESI NFRRFTSASD VWMFGVCMWE 
   Fugu1newFAK  .......... ....ASKGKL PIKWMAPESI NFRRFTSASD VWMFGVCMWE 
   Fugu2newFAK  .......... ....ASKGKL PIKWMAPESI NFRRFTTASD VWMFGVCMWE 
     HumanPyk2  .......... ....ASVTRL PIKWMSPESI NFRRFTTASD VWMFAVCMWE 
     ChimpPyk2  .......... ....ASVTRL PIKWMSPESI NFRRFTTASD VWMFAVCMWE 
       RatPyk2  .......... ....ASVTRL PIKWMSPESI NFRRFTTASD VWMFAVCMWE 
     MousePyk2  .......... ....ASVTRL PIKWMSPESI NFRRFTTASD VWMFAVCMWE 
   ChickenPyk2  .......... ....ASVTRL PIKWMSPESI NFRRFTTASD VWMFAVCMWE 
      FrogPyk2  .......... ....ASVTRL PIKWMAPESI NFRRFTSASD VWMFGVCMWE 
ZebrafishPyk21  .......... ....ASVTRL PIKWMAPESI NFRRFTAASD VWMFAVCVWE 
ZebrafishPyk22  .......... ....ASVTRL PIKWMAPESI NFRRFTSASD VWMFAVCMWE 
      FuguPyk2  RRSAGCVFIC YFSAASVTRL PIKWMAPESI NFRRFTTASD VWMFAVCMWE 
      CionaFAK  .......... ....ASKGKL PIKWMAPESI NFRRFTTATD VWMFAVCCWE 
  SeaUrchinFAK  .......... ....ASKGKL PIKWMAPESI NFRRFTSASD VWMFGVCMWE 
 DrosophilaFAK  .......... ...STPTVAL PIKWMSPESI NFRRFTTASD VWMFGVCIWE 
  AnophaeleFAK  .......... ....STKGML PIKWMAPESI NFRRFTTASD VWMFGVCTWE 
       ApisFAK  .......... ....ASRCKL PIKWMAPESI NFRRFTTSSD VWMFGVCMWE 
   CelegansFAK  .......... ....ASRGKL PIKWLAPESV NYRQFSMASD VWMFGVCMWE 
         Hydra  .......... ....ASKGKL PIKWMAPESI NFRRFSSKSD VWMFGVCCWE 
   Hydractinia  .......... ....ASKGKL PIKWMAPESI NFRRFSSASD VWMFGVCCWE 

                851                                                900 
      HumanFAK  ILMHGVKPFQ GVKNNDVIGR IENGERLPMP PNCPPTLYSL M.TKCWAYDP 
      ChimpFAK  ILMHGVKPFQ GVKNNDVIGR IENGERLPMP PNCPPTLYSL M.TKCWAYDP 
        RatFAK  ILMHGVKPFQ GVKNNDVIGR IENGERLPMP PNCPPTLYSL M.TKCWAYDP 
      MouseFAK  ILMHGVKPFQ GVKNNDVIGR IENGERLPMP PNCPPTLYSL M.TKCWAYDP 
    ChickenFAK  ILMHGVKPFQ GVKNNDVIGR IENGERLPMP PNCPPTLYSL M.TKCWAYDP 
       FrogFAK  ILMYGVKPFQ GVKNNDVIGR IENGERLPMP PNCPPTLYSL M.TKCWAYDP 
Zebrafish1aFAK  ILMYGVKPFQ GVKNNDVIGR IENGERLAMP PNCPPTLYSL M.TKCWAYDP 
Zebrafish1bFAK  ILMFGIKPFQ GVKNNDVIGR IENGERLAMP QNCPPTLYSL M.TKCWAYDP 
   Fugu1newFAK  ILMYGIKPFQ GVKNNDVIGR IENGERLAMP PQCPPTLYSL M.TKCWSYDP 
   Fugu2newFAK  ILMFGIKPFQ GVKNNDVIGR IENGERLAMP PQCPPTLYSL M.TKCWSYDP 
     HumanPyk2  ILSFGKQPFF WLENKDVIGV LEKGDRLPKP DLCPPVLYTL M.TRCWDYDP 
     ChimpPyk2  ILSFGKQPFF WLENKDVIGV LEKGDRLPKP DLCPPVLYTL M.TRCWDYDP 
       RatPyk2  ILSFGKQPFF WLENKDVIGV LEKGDRLPKP ELCPPVLYTL M.TRCWDYDP 
     MousePyk2  ILSFGKQPFF WLENKDVIGV LEKGDRLPKP ELCPPVLYTL M.TRCWDYDP 
   ChickenPyk2  ILSYGRQPFF WLENKDVIGV LERGDRLPKP DLCPPILYTL M.TRCWDYDP 
      FrogPyk2  ILSFGKQPFF WLENKDVISV IEKGDRLPKP EMCPPTLYTL M.TRCWTYDP 
ZebrafishPyk21  IMNRGKQPFH WLDNRDVINQ LEQGNRLPKP EQCPPALYSL M.TRCWSYDP 
ZebrafishPyk22  IMSGGQQPFF WLENKDVINQ LEQGMRLPKP ERCPPTLYSL M.TRCWSYSP 
      FuguPyk2  IMSYGQQPFF WLENRDVINQ LEHGIRLPKP ETCPPALYSL M.TRCWAYDP 
      CionaFAK  ILMMGVKPFQ GVKNNDVIGK IEAGERLAMP SNCQPALYDL M.LRCWSYDP 
  SeaUrchinFAK  ILMYGVKPFQ GVKNNEVIGR IENGERLPMP AACPPTLYSV M.TLCWSYEP 
 DrosophilaFAK  ILMLGVKPFQ GVKNSDVILK LENGERLPLP PNCPPRLYSL M.SQCWAYEP 
  AnophaeleFAK  ILMLGIKPFQ GVKNCDVIGK LENGERLPLP PNCPPRLYSL M.SQCWSLEP 
       ApisFAK  ILMLGVKPFQ GVKNNEVIRK LENGERLALP NHCPPRLYSL M.SQCWSYEP 
   CelegansFAK  IFSLGVKPWA GVTNSDVIMH IEQGSRPPCP EKCPTALYNF IRSKMWAIEP 
         Hydra  ILMYGVKPFQ GVPNEKVIGK IENGERLQLP PNCPPTLYHI M.TETWLYDP 
   Hydractinia  ILMYGVKPFQ GVPNEKVIGK IENGERLPLP PNCAPTLYHL M.TESWHYEP 

                901                                                950 
      HumanFAK  SRRPRFTELK AQLSTILEEE KAQQEERMRM ESRRQATVSW DSGGSDE..A 
      ChimpFAK  SRRPRFTELK AQLSTILEEE KAQQEERMRM ESRRQATVSW DSGGSDE..A 
        RatFAK  SRRPRFTELK AQLSTILEEE KVQQEERMRM ESRRQATVSW DSGGSDE..A 
      MouseFAK  SRRPRFTELK AQLSTILEEE KVQQEERMRM ESRRQATVSW DSGGSDE..A 
    ChickenFAK  SRRPRFTELK AQLSTILEEE KLQQEERMRM ESRRQVTVSW DSGGSDE..A 
       FrogFAK  SRRPRFTELK AQLSTILEEE KLQQEERMRM ESRRQVTVSW DSGGSDE..A 
Zebrafish1aFAK  SKRPRFTELK GQLSTILAEE KAQQEERSRM EMRRQVPVSW DSGGSDE..A 
Zebrafish1bFAK  SKRPRFTELK TQLSTILDEE KLQQEERFRM EMRRQVTVSW DAGNSDE..A 
   Fugu1newFAK  SKRPRFTELK TQLSTILEEE KLQEEERHRM EMRRQVNMSW DSGGSDE..A 
   Fugu2newFAK  SKRPRFTELK TQLSTILEEE KLQQKERNRM EMRRQVTVSW DSGGSDE..A 
     HumanPyk2  SDRPRFTELV CSLSDVYQME KDIAMEQERN ARYRTPKILE PTAFQ.E..P 
     ChimpPyk2  SDRPRFTELV CSLSDVYQME KDIAMEQERN ARYRTPKILE PTAFQ.E..P 
       RatPyk2  SDRPRFTELV CSLSDIYQME RDIAIEQERN ARYRPPKILE PTAFQ.E..P 
     MousePyk2  SDRPRFTELV CSLSDIYQME KDIAIEQERN ARYRPPKILE PTTFQ.E..P 
   ChickenPyk2  NERPKFKDLV CSLSDIYLME KNLANEQERN NRHRPPKIME PPTPQ.E..P 
      FrogPyk2  FERPKFTELV CSLSDIYQTE KEIIKDKERN NRQRPPKIIE PPPMQ.E..P 
ZebrafishPyk21  RERPTFTELA CNISDVHQME KELEAERERD KARNIRTL.E PKINISE..P 
ZebrafishPyk22  RDRPSFTELV CKLSDVHKLE QEVEVEELR. ARSRTINISA FP...D...A 
      FuguPyk2  GERPRFTELV LKI....... .......... ...RTSCNT. .........R 
      CionaFAK  GFRPLFEEIQ HELYIILDDV THQQDELRRL ESGG.VAAQW H.GA.DE..P 
  SeaUrchinFAK  SKRPNFKDLK TRLNEILEEE KEQEEAALKQ EKRRILST.W ..GF.PE..E 
 DrosophilaFAK  LKRPNFKRIK ETLHEILIED SINSSETLKR EQRKVASMSW I.GSDDIDIP 
  AnophaeleFAK  LKRPNFKSVK ETLYEILMEE RHSDCETMRR ENRRVAAMSW ..GAGDDM.A 
       ApisFAK  SKRPTFKEIR ETLHEILLEE KHQQQETMRR ENRRVQAMSW VVGA.DDV.P 
   CelegansFAK  HKRPTVDQIY AIIEDVR... ..QQIIQN.. .......... .........I 
         Hydra  EKRPTFQQMK LRLSAIAEEE KNSVLERKKK EERRMHAKPP SNEN.....A 
   Hydractinia  SKRPTFQELK SRLSQIKYEE SFSGQERKKK EDRRIKMNSF ..GS.DEAFA 

                951                                               1000 
      HumanFAK  PPKPSRPGYP SPRSSEGFYP .....SPQHM VQTNHYQVSG YPGSHGI... 
      ChimpFAK  PPKPSRPGYP SPRSSEGFYP .....SPQHM VQTNHYQVSG YPGSHGI... 
        RatFAK  PPKPSRPGYP SPRSSEGFYP .....SPQHM VQTNHYQISG YPGSHGI... 
      MouseFAK  PPKPSRPGYP SPRSSEGFYP .....SPQHM VQTNHYQVSG YPGSHGI... 
    ChickenFAK  PPKPSRPGYP SPRSSEGFYP .....SPQHM VQPNHYQVSG YSGSHGI... 
       FrogFAK  PPKPSRPGYP SPRSSEGFFP .....SPQHM MQPNHYQVSG FSVAHGI... 
Zebrafish1aFAK  PPKPSRPGYP SPRSSEGFYP .....SPQHM GQHNHYQMAG HSGPHGL... 
Zebrafish1bFAK  PPKPSRPGYP SPRSSDGYFP .....SPQHA GQHNHYQGSG YPAAHVS... 
   Fugu1newFAK  PPKPSRPGYP SPRSSEGFFP .....SPQL. ...NHFQPSA HAGGGGG... 
   Fugu2newFAK  PPKPSRPGYP SPRSSEGFYP .....SSQH. ..PGHYQMAG YPGPHTL... 
     HumanPyk2  PPKPSRPKYR PPPQTNLLAP .....KLQFQ VPEGLCASSP TLTSPME... 
     ChimpPyk2  PPKPSRPLYR PPPQTNLLAP ......MQFQ VPEGLCASSP TLTSPME... 
       RatPyk2  PPKPSRPKYK HPPQTNLLAP .....KLQFQ VPEGLCASSP TLTSPME... 
     MousePyk2  PPKPSRPKYR PPPQTNLLAP .....KLQFQ VPEGLCASSP TLTSPME... 
   ChickenPyk2  PPKPSRPRYK PPPQSNLLAP .....KLQFQ VPEGLCASSP TLTSPAE... 
      FrogPyk2  PPKPSRPKYK AAAPGNLLAP .....NLLTQ VPESLCASSP TLCSPTD... 
ZebrafishPyk21  PPKPSRVN.. TTRFGNTLGV GL...HLQLN ..EALCASSP DLASPCD... 
ZebrafishPyk22  PPKPSRMI.. .PPGFNTLSP RL...NVQLH ..SKALLYFD ILV....... 
      FuguPyk2  PQP.SRMK.. PGRFGNTLSI GL...HIQLN ..EALCASSP DLASPS.... 
      CionaFAK  PPKPSRPGFP GSQGARGYPP QP...GAQGP ..LYQPTNQG YLGGR..... 
  SeaUrchinFAK  PPPKERTEQE KQNELE.... .......... .......... .......... 
 DrosophilaFAK  PSKPSRVMHD PDITGLMPET TG...LPQTY IIAQNPAVLA KLMMENQK.. 
  AnophaeleFAK  PPKPARGPTM GDGPLVPGA. ......PQTY IVARDPTVLA ALMRENEQ.. 
       ApisFAK  PPKPSRQPQN TTDQSQLTA. ...AAPVSTY IVAQNPEVLA QLLKDNQT.. 
   CelegansFAK  PPEQIIVGKP MTAAGVIVAE M..SSLPGLT .......... .......... 
         Hydra  PPK....... .......... .......... .......... .......... 
   Hydractinia  PPKPARPTGR IEPLFLNKSQ TLPRNMRQSP ETALTSMSTS TLPRPVTKNE 

                1001                                              1050 
      HumanFAK  .TAMAGSIYP GQASLL..DQ TDSWNHRPQE I......... .......... 
      ChimpFAK  .TAMAGSIYP GQASLL..DQ TDSWNHRPQE I......... .......... 
        RatFAK  .PAMAGSIYP GQASLL..DQ TELWNHRPQE M......... .......... 
      MouseFAK  .PAMAGSIYQ GQASLL..DQ TELWNHRPQE M......... .......... 
    ChickenFAK  .PAMAGSIYP GQASLL..DQ TDSWNHRPQE V......... .......... 
       FrogFAK  .PSMSGNMYP GQASVL..DH MDSWNHRTPD I......... .......... 
Zebrafish1aFAK  .LSVPGGLYP PQATVTGLDP HDSWNHRRVA QD........ .......... 
Zebrafish1bFAK  ...SPG.... FPAQTSILDP LESWNHR.QE P......... .......... 
   Fugu1newFAK  ...VGGSF.. ........TP TDSWSQHRSE HT........ .......... 
   Fugu2newFAK  .PSVPSALYP PQPTMVDTHH AHTHPRHHVH AHSHAQHLPH EM........ 
     HumanPyk2  ........YP SPVNSLHTPP ..LHRHNVFK RH.SMREEDF IQPSSREEAQ 
     ChimpPyk2  ........YP SPVNSLHTPP ..LHRHNVFK RH.SMREEDF IRPSSREEAQ 
       RatPyk2  ........YP SPVNSLHTPP ..LHRHNVFK RH.SMREEDF IRPSSREEAQ 
     MousePyk2  ........YP SPVNSLHTPP ..LHRHNVFK RH.SMREEDF IRPSSREEAQ 
   ChickenPyk2  ........YQ SPASSLHTPP ..LHRHNVFK RH.SMREEDF LRPSSREEAQ 
      FrogPyk2  ........YQ SPLDSTRSPP ..LPRHSIFK RR.SMREEDF VKPNSKEEAQ 
ZebrafishPyk21  ........YQ SPVDSTNLLS ..LPKTPNRR LSLGEGDFS. FGPSSKEDAQ 
ZebrafishPyk22  ........YP SMHKTHGDLC V....CLSLS QSLSLCVGV. QEPSSKADAQ 
      FuguPyk2  ........YQ SPLDSMNVLP ..LPVRSPRR RSVGEGEFLR VEATSKEDAQ 
      CionaFAK  .PAIPPKSVP RIMTAEELAN HEAQEK.... .......... .......... 
  SeaUrchinFAK  .......... .......... .......... .......... .......... 
 DrosophilaFAK  .RGINPAAYT TPASGIHN.. .......... .......... .......... 
  AnophaeleFAK  .RGINPSSYT TPASVFN... .......... .......... .......... 
       ApisFAK  .RGVCPSVYT TPASPFN... .......... .......... .......... 
   CelegansFAK  .......... .......... .......... .......... .......... 
         Hydra  .......... .......... .......... .......... .......... 
   Hydractinia  SPFIVQRLS. .......... ...WSGARNH ARQEKQ...K READDKAKLI 

                1051                                              1100 
      HumanFAK  AMWQPNVEDS TVLDLRGIGQ VLPTHLMEER LIRQQQEMEE DQRWLEKEE. 
      ChimpFAK  AMWQPNVEDS TVLDLRGIGQ VLPTHLMEER LIRQQQEMEE DQRWLEKEE. 
        RatFAK  SMWQPSVEDS AALDLRGMGQ VLPPHLMEER LIRQQQEMEE DQRWLEKEE. 
      MouseFAK  SMWQPSVEDS AALDLRGMGQ VLPPHLMEER LIRQQQEMEE DQRWLEKEE. 
    ChickenFAK  SAWQPNMEDS GTLDVRGMGQ VLPTHLMEER LIRQQQEMEE DQRWLEKEE. 
       FrogFAK  NMWQPSMEDS GPMDMRSLAQ VLPTHLMEER LIRQQQEMEE DQRWLEKEE. 
Zebrafish1aFAK  HMWNPSMEDG VALRGGL.SQ .....LMEEQ LILQQQQMED DQRWLEHEE. 
Zebrafish1bFAK  PTWPANAEDG AAV...GRTQ PMNTHLMEET LIKQQQQMEE DQRWLEQEE. 
   Fugu1newFAK  AMWSPNIEHQ CSVQ..GNGQ A....QMEER LMMQQQQMED DQRWLEQEE. 
   Fugu2newFAK  ALWGPGIECL .......... .....FMEEQ LMMQQQQMEE DQRWLEQEE. 
     HumanPyk2  QLWEAEKV.. .......... .....KMRQI LDKQQKQMVE DYQWLRQEE. 
     ChimpPyk2  QLWEAEKV.. .......... .....KMRQI LDKQQKQMVE DYQWLRQEE. 
       RatPyk2  QLWEAEKI.. .......... .....KMRQV LDRQQKQMVE DSQWLRREE. 
     MousePyk2  QLWEAEKI.. .......... .....KMKQV LERQQKQMVE DSQWLRREE. 
   ChickenPyk2  KLWEMERL.. .......... .....KMRQV LDKQQKQMVE DYQWLRQEE. 
      FrogPyk2  KLWEKERD.. .......... .....KMLQV LNRQQQQMEE DGKWLKQEE. 
ZebrafishPyk21  RLWQMEKD.. .......... .....RLQDT LKMQKEQMEE DTKWLKKEE. 
ZebrafishPyk22  RLWDVERQ.. .......... .....QVQET LRRQKQEMLE DHQWLEKEE. 
      FuguPyk2  RLWQRERM.. .......... .....QMQET LRRQKEQMME DNKWLAKEE. 
      CionaFAK  .......... ....LRQRQF EDS..KLEEK LMIQKKQAEA DKLWLQQEEE 
  SeaUrchinFAK  .......... .......... .....RIGDA LRKQRLESEA DSEWLATSAQ 
 DrosophilaFAK  .......... .......... .....VLGEK LRQQQKDSNS DSEWLIQEEL 
  AnophaeleFAK  .......... .......... .....TLAEK LRKQQQESEI DSKWLQQEEN 
       ApisFAK  .......... .......... .....TLAVQ FQDEDQESAS PPVPRSVTQS 
   CelegansFAK  .......... .......... ......LYRT MEDQKRQAEE DAKWLEQEDD 
         Hydra  .......... .......... .......... .......... .......... 
   Hydractinia  RKTRAE.... .......... QES...LRRK LNEQKEQSDA DSQWLMSEEV 

                1101                                              1150 
      HumanFAK  .RFL...... ...KPDVRLS RG........ SIDREDGSLQ GPIGNQHIYQ 
      ChimpFAK  .RFL...... ...KPDVRLS RG........ SIDREDGSLQ GPIGNQHIYQ 
        RatFAK  .RFL...... ...KPDVRLS RG........ SIDREDGSFQ GPTGNQHIYQ 
      MouseFAK  .RFL...... ...KPDVRLS RG........ SIDREDGSFQ GPTGNQHIYQ 
    ChickenFAK  .RFLVM.... ...KPDVRLS RG........ SIEREDGGLQ GPAGNQHIYQ 
       FrogFAK  .RFL...... ...KPDVRLS RG........ SVDHVDGNIQ CPAGNQHIYQ 
Zebrafish1aFAK  .RLL...... ...KPDGRSS RG........ STERDDGSLQ GPTGNQHIYQ 
Zebrafish1bFAK  .SFL...... ...KPESRNS RS........ SIDREDAALQ TPMGKQHVYQ 
   Fugu1newFAK  .SFM...... ...KTESRNS RG........ SIDREDGTLQ APVSLCVHVR 
   Fugu2newFAK  .RLLVTHTLE KKKNYKSRGS RG........ SLDREDGVLQ PPTGNQHIYQ 
     HumanPyk2  .KSL...... .......... .......... ......DPMV YMNDKSPLTP 
     ChimpPyk2  .KSL...... .......... .......... ......DPMV YMNDKSPLTP 
       RatPyk2  .RCL...... .......... .......... ......DPMV YMNDKSPLTP 
     MousePyk2  .RCL...... .......... .......... ......DPMV YMNDKSPLTP 
   ChickenPyk2  .KSL...... .......... .......... ..AGKTMKVS RALFQQSSPG 
      FrogPyk2  .KSL...... .......... .........A NTLKDSKQKT NNNKPPDALP 
ZebrafishPyk21  .KLL...... .......... .......... ......DPMV HEGSKIPEPP 
ZebrafishPyk22  .KLL...... ......SSNS .......... ........VA DADMFVVISP 
      FuguPyk2  .RLLVGSRAT LTTLSPLCVS VCPPASTFSA ALGATPSGES LSHFQPPDRS 
      CionaFAK  QLKPERTPSN .......... .........G DLEEQDP... ..DHLYQRRN 
  SeaUrchinFAK  TLRPDVSRTE GNIFLQEGQN GNREPYGGAS QPLYEAFNQK SSSAPSTMTT 
 DrosophilaFAK  LRQRSCSIPQ GSLNDHQAQM FKLDFMSAGP SSLPDCSNSS SRPMTPNANL 
  AnophaeleFAK  NLKKRLSLIT ANAASMSLDQ PLGGGAPMEG STPPVNGGGS SLPHTPGSGG 
       ApisFAK  PSHEQHGANT GSIGSDKSTE KVIVVKKMEP T......... .......... 
   CelegansFAK  EDEDDQDIDQ IPSTSHSSVE NIRT...... .......... .......... 
         Hydra  .......... .......... .......... .......... .......... 
   Hydractinia  ASYAEVQPSA DDQNFQRHSW KDGLHPSGSK SDSEQLGYDL FKEDFARDII 

                1151                                              1200 
      HumanFAK  PVGKPDPAA. .PPKKPPRPG APGHLGSLAS LSSPADSYNE GVK.LQPQEI 
      ChimpFAK  PVGKPDPAA. .PPKKPPRPG APGHLGSLAS LSSPADSYNE GVK.LQPQEI 
        RatFAK  PVGKPDPAA. .PPKKPPRPG APGHLSNLSS ISSPAESYNE GVK.LQPQEI 
      MouseFAK  PVGKPDPAA. .PPKKPPRPG APGHLSNLSS ISSPADSYNE GVK.LQPQEI 
    ChickenFAK  PVGKPDHAA. .PPKKPPRPG AP.HLGSLAS LNSPVDSYNE GVK.IKPQEI 
       FrogFAK  PVGKPDHVA. .PPKKPPRPG APSHLGNLPA HNSPVDGYNE GVK.IQPQEI 
Zebrafish1aFAK  PIGKAEHAA. .PPKKPPRPG APSHAAGVSG LN.PTESYNE GVK.IQPQEI 
Zebrafish1bFAK  PVGKTDLVA. .PPKKPPRPG APAHLTNLS. ...PADSYNE GVK.LQPQEI 
   Fugu1newFAK  HRQA...... .PVLPELRTQ ALPLQGFVL. ...MTFSFSR VQ..LQPQEI 
   Fugu2newFAK  PVGKPEHVA. .PPKKPPRPS AQSNLACQN. ...TGDSYND GVK.LQPQEI 
     HumanPyk2  EKEVGYLEFT GPPQKPPRLG AQSIQ..... .......... .......... 
     ChimpPyk2  EKEVGYLEFT GPPQKPPRLG AQSIQ..... .......... .......... 
       RatPyk2  EKEAGYTEFT GPPQKPPRLG AQSIQ..... .......... .......... 
     MousePyk2  EKEAGYTEFT GPPQKPPRLG AQSIQ..... .......... .......... 
   ChickenPyk2  VALPAPGALP VPHQKPPRLG AQSIQ..... .......... .......... 
      FrogPyk2  EKELAYTEFT VPPQKPPRLG AQSLQ..... .......... ........PL 
ZebrafishPyk21  EPPLSYAELH HPPSKPPRIA VQPA...... .......... .......... 
ZebrafishPyk22  IISPVLFSSQ GPPEKPPRVS AQPA...... .......... .......... 
      FuguPyk2  RCRAVLRLNA PLITVPKRGS MSVFYKVNLP VLLQDPMGSE ENV.....SP 
      CionaFAK  AVDVAPPPPS MPPAKPPRNP PIKDVQLFFV FIKHCSFQ.. ....PTFEEV 
  SeaUrchinFAK  TSAANQYYQD TDEVRRELPP EPSEQEMASH PPQQ...... ....PQPQPL 
 DrosophilaFAK  SSLKSNHSSA DHLSSLTSAE EQMGS..... .......... ....NARNLG 
  AnophaeleFAK  GGGMIKSKSS SMERCTTPQS GDEK...... .......... ....FAVKKV 
       ApisFAK  .......... .......... .......... .......... .......... 
   CelegansFAK  .......... .......... .......... ....SNGYLH HTP....... 
         Hydra  .......... .......... .......... .......... .......... 
   Hydractinia  EKKAKRNSTL RRSIPLWGFE RNDFANEKKP SPLAREVPPP TTPPGNESAI 

                1201                                              1250 
      HumanFAK  SPP....... .......... .......... .......... .......... 
      ChimpFAK  SPP....... .......... .......... .......... .......... 
        RatFAK  SPP....... .......... .......... .......... .......... 
      MouseFAK  SPP....... .......... .......... .......... .......... 
    ChickenFAK  SPP....... .......... .......... .......... .......... 
       FrogFAK  SPP....... .......... .......... .......... .......... 
Zebrafish1aFAK  NPP....... .......... .......... .......... .......... 
Zebrafish1bFAK  SPP....... .......... .......... .......... .......... 
   Fugu1newFAK  SPT....... .......... .......... .......... .......... 
   Fugu2newFAK  SPP....... .......... .......... .......... .......... 
     HumanPyk2  .......... .......... .......... .......... .......... 
     ChimpPyk2  .......... .......... .......... .......... .......... 
       RatPyk2  .......... .......... .......... .......... .......... 
     MousePyk2  .......... .......... .......... .......... .......... 
   ChickenPyk2  .PA....... .......... .......... .......... .......... 
      FrogPyk2  QPT....... .......... .......... .......... .......... 
ZebrafishPyk21  .......... .......... .......... .......... .......... 
ZebrafishPyk22  .......... .......... .......... .......... .......... 
      FuguPyk2  LPA....... .......... .......... .......... .......... 
      CionaFAK  KPT....... .......... .......... .......... .......... 
  SeaUrchinFAK  SAQ....... .......... .......... .......... .......... 
 DrosophilaFAK  SAV....... .......... .......... .......... .......... 
  AnophaeleFAK  EPT....... .......... .......... .......... .......... 
       ApisFAK  .......... .......... .......... .......... .......... 
   CelegansFAK  .......... .......... .......... .......... .......... 
         Hydra  .......... .......... .......... .......... .......... 
   Hydractinia  EPPSPPVITT DNVRDEDIQP IADVVDSAKP KLSRSNSASD TYAKPIKKKD 

                1251                                              1300 
      HumanFAK  .......... .......... .......... .......... .PTANLDRSN 
      ChimpFAK  .......... .......... .......... .......... .PTANLDRSN 
        RatFAK  .......... .......... .......... .......... .PTANLDRSN 
      MouseFAK  .......... .......... .......... .......... .PTANLDRSN 
    ChickenFAK  .......... .......... .......... .......... .PTANLDRSN 
       FrogFAK  .......... .......... .......... .......... .PTANLDRTN 
Zebrafish1aFAK  .......... .......... .......... .......... .PTANLDRSN 
Zebrafish1bFAK  .......... .......... .......... .......... .PTANLDRSN 
   Fugu1newFAK  .......... .......... .......... .......... .PTANLDRSN 
   Fugu2newFAK  .......... .......... .......... .......... .PTANLDRSN 
     HumanPyk2  .......... .......... .......... .......... .PTANLDRTD 
     ChimpPyk2  .......... .......... .......... .......... .PTANLDRTD 
       RatPyk2  .......... .......... .......... .......... .PTANLDRTD 
     MousePyk2  .......... .......... .......... .......... .PTANLDRTD 
   ChickenPyk2  .......... .......... .......... .......... .PTANLDRTD 
      FrogPyk2  .......... .......... .......... .......... .PTANIDRTD 
ZebrafishPyk21  .......... .......... .......... .......... .PTAELDRSE 
ZebrafishPyk22  .......... .......... .......... .......... .PTAELDRTD 
      FuguPyk2  .......... .......... .......... .......... .PTAELDRSD 
      CionaFAK  .......... .......... .......... .......... .PTMKLDREG 
  SeaUrchinFAK  .......... .......... .......... .......... .IAPTLDMDR 
 DrosophilaFAK  .......... .......... .......... .......... .PSRPPNRAD 
  AnophaeleFAK  .......... .......... .......... .......... .KTMPLDRTN 
       ApisFAK  .......... .......... .......... .......... .PTADLDRTN 
   CelegansFAK  .......... .......... .......... .......... .TSTRSLRFE 
         Hydra  .......... .......... .......... .......... .......... 
   Hydractinia  RLEETIPRCN TTGQIENKNS SPRLRTRSEQ KPLKKEKQEN KPTADV.... 

                1301                                              1350 
      HumanFAK  DKVYENVTGL VKAVIEMS.S KIQPAPP.EE YVPMVKEVGL ALRTLLATVD 
      ChimpFAK  DKVYENVTGL VKAVIEMS.S KIQPAPP.EE YVPMVKEVGL ALRTLLATVD 
        RatFAK  DKVYENVTGL VKAVIEMS.S KIQPAPP.EE YVPMVKEVGL ALRTLLATVD 
      MouseFAK  DKVYENVTGL VKAVIEMS.S KIQPAPP.EE YVPMVKEVGL ALRTLLATVD 
    ChickenFAK  DKVYENVTGL VKAVIEMS.S KIQPAPP.EE YVPMVKEVGL ALRTLLATVD 
       FrogFAK  DKVYENVTGL VKAVIEMS.S RIQPAPP.EE YVPMVKGVGL ALRTLLATVD 
Zebrafish1aFAK  DKVYENVTGL VKAVIEMS.S KIQPAPP.EE YVPMVKEVGL ALRTLLATVD 
Zebrafish1bFAK  DKVYENVTGL VKAVIEMS.S RIQPALP.EE YVPMVKDVGL ALRTLLATVD 
   Fugu1newFAK  DKVYENVTGL VKAVIEMS.N RIQPAAP.EE YVPMVKEVGL ALRTLLATVD 
   Fugu2newFAK  DKVYENVTGL VKAVIEMS.S KIQPAPP.EE YVPMVKDVGL ALRTLLATVD 
     HumanPyk2  DLVYLNVMEL VRAVLELK.N ELCQLPP.EG YVVVVKNVGL TLRKLIGSVD 
     ChimpPyk2  DLVYLNVMEL VRAVLELK.N ELCQLPP.EG YVVVVKNVGL TLRKLIGSVD 
       RatPyk2  DLVYHNVMTL VEAVLELK.N KLSQLPP.EE YVVVVKNVGL NLRKLIGSVD 
     MousePyk2  DLVYHNVMTL VEAVLELK.N KLGQLPP.ED YVVVVKNVGL NLRKLIGSVD 
   ChickenPyk2  DMVYSNVMDL VRAVLQLK.N EISILPP.EE YILVVKNVGL SLRKLISSVD 
      FrogPyk2  DGVYQSVMEL VKAVLQLK.N DIYQLPP.EG YVAVVKNVGL TLRKLIGSVD 
ZebrafishPyk21  DTVYQCVMDV VKVVVQLK.N DINTLSS.TE YISPVKTVGL SLRDLINSVD 
ZebrafishPyk22  DLVYQNVMEM VKVVVQLK.N QVNTLPA.SE YVSVVKSVGM TLRSLIHSVD 
      FuguPyk2  DNVYNSVMGL VKVVVQFK.N DVVDLKP.EQ YISLVQSVGV ALRDLIQSVD 
      CionaFAK  DAVYRDTMLV VKAVLQAN.Q EVMAAKP.DE IFVLVKNIGK ALKELCTSLD 
  SeaUrchinFAK  TDDYVFENTT Q..VVRSV.M EMVNLVHAVK SDQYVNLVRD IGLALKSLLS 
 DrosophilaFAK  DEVYCATTLV VKSIMALS.Q GVEKANT.EG YLELVKNVGV KLRNLLTSVD 
  AnophaeleFAK  DMVYNATTSV VKSIMALS.Q GVDRAQA.AE YLNLVRNVGF ELRALLGAVD 
       ApisFAK  DKVYDCTTSV VRAVMSLSQQ GVQQSKA.DQ YLELVRKVGI ELRALLSSVD 
   CelegansFAK  DKTSRGLRRS VDGVCDAVTK LQNSFNNLTH NDDFLHSVK. EVTSQLREML 
         Hydra  .......... .......... .......... .......... .......... 
   Hydractinia  ..VYQHTTSV VKSVIELN.T GVQHAQP.EE FVDLVKVVGL NXRDLLAEVD 

                1351                                              1400 
      HumanFAK  ET...IPLLP AST..HREIE MAQKLLNS.D LGELINKMKL AQQYVMTSLQ 
      ChimpFAK  ET...IPLLP AST..HREIE MAQKLLNS.D LGELINKMKL AQQYVMTSLQ 
        RatFAK  ET...IPILP AST..HREIE MAQKLLNS.D LGELISKMKL AQQYVMTSLQ 
      MouseFAK  ET...IPALP AST..HREIE MAQKLLNS.D LGELISKMKL AQQYVMTSLQ 
    ChickenFAK  ES...LPVLP AST..HREIE MAQKLLNS.D LAELINKMKL AQQYVMTSLQ 
       FrogFAK  ET...IPVLP AST..HREIE MAQKLLNS.D LAELINKMKL AQQYVMTSLQ 
Zebrafish1aFAK  ET...IPLLP AHT..HREIE MAQKLLNS.D LAELINKMKL AQQYVMTSLQ 
Zebrafish1bFAK  ET...IPVLP AHT..HREIE MAQKLLNS.D LAELISKMRL AQQYMLTSLQ 
   Fugu1newFAK  ET...LPVLP AST..HREIE MAQKLLNS.D LAELISKMKL AQQYVMTSLQ 
   Fugu2newFAK  ET...LPQLP AST..HREIE MAQKLLNS.D LAELIGKMKL AQQYVMTSLQ 
     HumanPyk2  DL...LPSLP SSS..RTEIE GTQKLLNK.D LAELINKMRL AQQNAVTSLS 
     ChimpPyk2  DL...LPSLP SSS..RTEIE GTQKLLNK.D LAELINKMRL AQQNAVTSLS 
       RatPyk2  DL...LPSLP ASS..RTEIE GTQKLLNK.D LAELINKMRL AQQNAVTSLS 
     MousePyk2  DL...LPSLP ASS..RTEIE GTQKLLNK.D LAELINKMKL AQQNAVTSLS 
   ChickenPyk2  EM...LPLLP ATS..RTEIE GTQKLLNK.D LAELINKMRL AQQNAVTSLS 
      FrogPyk2  EI...LPSLP QNS..RTEIE GTQKLLSK.D LAELINKMRL AQQNAVTSLS 
ZebrafishPyk21  DI...LPTLH ISC..RTEIE GTQKLLNK.D LAELISKMRL AQQNAITSLK 
ZebrafishPyk22  DI...LPSLH ESI..RTEIE GTQKLLNK.D LAELISKMRL AQQNSVTSLK 
      FuguPyk2  EI...LPMLH ESV..RTEIE GTEKLLNN.D MAELISKMRL AQQNAITSLK 
      CionaFAK  QE...TPHLP PEY..HREID MAQKTTNK.D LSQVINQMKL VKRFYSTTQV 
  SeaUrchinFAK  SVDTLYSDLP GET..HRGIQ LAHKVLSS.D MGELINAMKL AQKYATTTLD 
 DrosophilaFAK  KISIIFPAQA L.....KEVQ MAHQVLSK.D MHELVSAMRL AQQYSDTTLD 
  AnophaeleFAK  QLSANFPPQR .....YKEVE MAHKVLSK.D MYELVTAMRL AQQYSETTLD 
       ApisFAK  ALMDILPISA .....HREVE MAHKVLSK.D MAELVTAMKQ AQKYSATTLD 
   CelegansFAK  IVASGMRDRV TTTTQRTDVD MT.KTLIAND MKQMSRVMGK LQVNGHQATY 
         Hydra  .......... .......... .......... .......... .......... 
   Hydractinia  KE...IQLVP SIS..QKEIE MAHKVLSS.D MAELVNXMKL AQKYADPTLD 

                1401                                              1450 
      HumanFAK  QEYKKQMLTA AHALAVDAKN LLDVIDQARL KMLGQTRPH. .......... 
      ChimpFAK  QEYKKQMLTA AHALAVDAKN LLDVIDQARL KMLGQTRPH. .......... 
        RatFAK  QEYKKQMLTA AHALAVDAKN LLDVIDQARL KMLGQTRPH. .......... 
      MouseFAK  QEYKKQMLTA AHALAVDAKN LLDVIDQARL KMLGQTRPH. .......... 
    ChickenFAK  QEYKKQMLTA AHALAVDAKN LLDVIDQARL KMISQSRPH. .......... 
       FrogFAK  QEYKKQMLTA AHALAVDAKN LLDVIDQARL KIISHSRPH. .......... 
Zebrafish1aFAK  QDYKKQMLTA AHALAVDAKN LLDVIDQARL KLLGQARPH. .......... 
Zebrafish1bFAK  QDYKKQMLTA AHALAVDAKN LLDVIYQARL KM.SH.RTH. .......... 
   Fugu1newFAK  KDYKKHMLMA AHALAVDAKN LLDVIDQSRL KMI....... .......... 
   Fugu2newFAK  QDYKKQMLTA AHALAVDAKN LLDVIDQSRL KMMAHSRPH. .......... 
     HumanPyk2  EECKRQMLTA SHTLAVDAKN LLDAVDQAKV LANLAHPPAE .......... 
     ChimpPyk2  EECKRQMLTA SHTLAVDAKN LLDAVDQAKV LANLAHPPAE .......... 
       RatPyk2  EDCKRQMLTA SHTLAVDAKN LLDAVDQAKV VANLAHPPAE .......... 
     MousePyk2  EDCKRQMLTA SHTLAVDAKN LLDAVDQAKV VANLAHPPAE .......... 
   ChickenPyk2  EECKKQMLTA SHTLAVDAKN LLDAVDQAKV QANLVKLCLE .......... 
      FrogPyk2  EECKKQMLTA SHTMAVDAKN LLDAVDQARV RANLAKVAAE .......... 
ZebrafishPyk21  EECKKQMLTA AHTLAMDAKN LLDAVDQARV RSNLAKPKPD DPDSPAD... 
ZebrafishPyk22  DECKKQMLAA AHTLAMDSKN LLDAVDQARV RANTARP... .......... 
      FuguPyk2  EECKKQMLSA AHTLAMDSKN LLDAVDQARV RANIAKP... .......... 
      CionaFAK  TDYKKCMMAA TQVLAMDAKN LLDVVDKSRL QALAGAS... .......... 
  SeaUrchinFAK  QDYKRGMIQA GHVLTVDAKN LLDAVDTARL QAQDLVMGGA RQPEELS... 
 DrosophilaFAK  CEYRKSMLSA AHVLAMDAKN LFDVVDSIRQ RYQHLFPPSA TKETSCSSSF 
  AnophaeleFAK  AEYRKSMLSA AHVLAMDAKN LLDVVDSIRV RYPNLFP... .......... 
       ApisFAK  AEYRKGMLSA AHILAMDAKN LLDVIDSIRI RYPY...... .......... 
   CelegansFAK  NTLRRDVVRI CGELAVNCTT LQLQLTQPPL ENEFSSLLSN C......... 
         Hydra  .......... .......... .......... .......... .......... 
   Hydractinia  QQYRRNMLAA AHALAIDAKN LYDTFSKLKN KVLEET.... .......... 

                1451                                              1500 
      HumanFAK  .......... .......... .......... .......... .......... 
      ChimpFAK  .......... .......... .......... .......... .......... 
        RatFAK  .......... .......... .......... .......... .......... 
      MouseFAK  .......... .......... .......... .......... .......... 
    ChickenFAK  .......... .......... .......... .......... .......... 
       FrogFAK  .......... .......... .......... .......... .......... 
Zebrafish1aFAK  .......... .......... .......... .......... .......... 
Zebrafish1bFAK  .......... .......... .......... .......... .......... 
   Fugu1newFAK  .......... .......... .......... .......... .......... 
   Fugu2newFAK  .......... .......... .......... .......... .......... 
     HumanPyk2  .......... .......... .......... .......... .......... 
     ChimpPyk2  .......... .......... .......... .......... .......... 
       RatPyk2  .......... .......... .......... .......... .......... 
     MousePyk2  .......... .......... .......... .......... .......... 
   ChickenPyk2  .......... .......... .......... .......... .......... 
      FrogPyk2  .......... .......... .......... .......... .......... 
ZebrafishPyk21  .......... .......... .......... .......... .......... 
ZebrafishPyk22  .......... .......... .......... .......... .......... 
      FuguPyk2  .......... .......... .......... .......... .......... 
      CionaFAK  .......... .......... .......... .......... .......... 
  SeaUrchinFAK  .......... .......... .......... .......... .......... 
 DrosophilaFAK  ESTSGSIVTE PVNDLGGYIK TSTSGDLLQN TGIYDNDLHH SFNSQLQLQN 
  AnophaeleFAK  .......... .......... .......... .......... .......... 
       ApisFAK  .......... .......... .......... .......... .......... 
   CelegansFAK  .......... .......... .......... .......... .......... 
         Hydra  .......... .......... .......... .......... .......... 
   Hydractinia  .......... .......... .......... .......... .......... 

                1501                                              1550 
      HumanFAK  .......... .......... .......... .......... .......... 
      ChimpFAK  .......... .......... .......... .......... .......... 
        RatFAK  .......... .......... .......... .......... .......... 
      MouseFAK  .......... .......... .......... .......... .......... 
    ChickenFAK  .......... .......... .......... .......... .......... 
       FrogFAK  .......... .......... .......... .......... .......... 
Zebrafish1aFAK  .......... .......... .......... .......... .......... 
Zebrafish1bFAK  .......... .......... .......... .......... .......... 
   Fugu1newFAK  .......... .......... .......... .......... .......... 
   Fugu2newFAK  .......... .......... .......... .......... .......... 
     HumanPyk2  .......... .......... .......... .......... .......... 
     ChimpPyk2  .......... .......... .......... .......... .......... 
       RatPyk2  .......... .......... .......... .......... .......... 
     MousePyk2  .......... .......... .......... .......... .......... 
   ChickenPyk2  .......... .......... .......... .......... .......... 
      FrogPyk2  .......... .......... .......... .......... .......... 
ZebrafishPyk21  .......... .......... .......... .......... .......... 
ZebrafishPyk22  .......... .......... .......... .......... .......... 
      FuguPyk2  .......... .......... .......... .......... .......... 
      CionaFAK  .......... .......... .......... .......... .......... 
  SeaUrchinFAK  .......... .......... .......... .......... .......... 
 DrosophilaFAK  PKASIDLSGG GSLQRGMSLG LDTTRSTNEP LRIVEETLGS PGEHMYCNTS 
  AnophaeleFAK  .......... .......... .......... .......... .......... 
       ApisFAK  .......... .......... .......... .......... .......... 
   CelegansFAK  .......... .......... .......... .......... .......... 
         Hydra  .......... .......... .......... .......... .......... 
   Hydractinia  .......... .......... .......... .......... .......... 

                1551   1556 
      HumanFAK  ......     
      ChimpFAK  ......     
        RatFAK  ......     
      MouseFAK  ......     
    ChickenFAK  ......     
       FrogFAK  ......     
Zebrafish1aFAK  ......     
Zebrafish1bFAK  ......     
   Fugu1newFAK  ......     
   Fugu2newFAK  ......     
     HumanPyk2  ......     
     ChimpPyk2  ......     
       RatPyk2  ......     
     MousePyk2  ......     
   ChickenPyk2  ......     
      FrogPyk2  ......     
ZebrafishPyk21  ......     
ZebrafishPyk22  ......     
      FuguPyk2  ......     
      CionaFAK  ......     
  SeaUrchinFAK  ......     
 DrosophilaFAK  ALHGHA     
  AnophaeleFAK  ......     
       ApisFAK  ......     
   CelegansFAK  ......     
         Hydra  ......     
   Hydractinia  ......     
